# Supplementary material for: Host DNA contents in fecal metagenomics as a biomarker for intestinal diseases and effective treatment
Source: BMC Genomics. 2020 May 11;21:348. doi: 10.1186/s12864-020-6749-z (PMC7216530; doi:10.1186/s12864-020-6749-z)
Supplement: Supplementary file 1 — Additional file 1: Table S1. A list of CRC and CD projects used in this study and the numbers of controls and cases. [file 12864_2020_6749_MOESM1_ESM.xlsx]

## Sheet: Table S1
Table S1. A list of CRC and CD projects used in this study and the numbers of controls and cases.
project	country	CTR	CRC	sample
PRJEB10878	China	54	74	128
PRJEB12449	US	52	52	104
PRJEB27928	Germany	60	22	82
PRJDB4176	Japan	40	40	80
PRJEB6070	Germany	5	38	43
	France	61	53	114
PRJEB7774	Australia	61	46	107
PRJNA447983_cohort1	Italy	24	29	53
project	country	CTR	CD	sample
SRP057027	US	25	85	110
PRJNA384246	US	N/A	25	25
