# Supplementary material for: Host DNA contents in fecal metagenomics as a biomarker for intestinal diseases and effective treatment
Source: BMC Genomics. 2020 May 11;21:348. doi: 10.1186/s12864-020-6749-z (PMC7216530; doi:10.1186/s12864-020-6749-z)
Supplement: Supplementary file 2 — Additional file 2: Table S2. Metadata of participants in CRC projects and their HDC%. HDC means the human DNA content. [file 12864_2020_6749_MOESM2_ESM.xlsx]

## Sheet: Table S2
Table S2. Metadata of participants in CRC projects and their HDC%. HDC means the human DNA content.
Sample_ID	Age	Gender	BMI	Country	Project	Group	HDC%
SID31004	64	male	29.35	AUT	PRJEB7774	CRC	0.00118411
SID31009	68	male	32	AUT	PRJEB7774	CTR	0.00155118
SID31021	60	female	22.1	AUT	PRJEB7774	CTR	0.00250101
SID31071	68	male	23.45	AUT	PRJEB7774	CTR	0.000767748
SID31112	66	male	30.3	AUT	PRJEB7774	CTR	0.000888269
SID31129	73	male	29.7	AUT	PRJEB7774	CTR	0.00169287
SID31159	73	male	17.99	AUT	PRJEB7774	CRC	0.0104765
SID31160	67	female	30	AUT	PRJEB7774	CTR	0.00206081
SID31188	65	male	28.03	AUT	PRJEB7774	CRC	0.00267908
SID31219	74	female	28.3	AUT	PRJEB7774	CTR	0.000385439
SID31223	65	female	23.31	AUT	PRJEB7774	CRC	0.00590964
SID31236	65	male	29.06	AUT	PRJEB7774	CTR	0.00165999
SID31237	67	male	29.4	AUT	PRJEB7774	CRC	0.000612823
SID31267	67	male	22.79	AUT	PRJEB7774	CTR	0.000479885
SID31276	82	male	30.47	AUT	PRJEB7774	CRC	0.00331935
SID31285	84	male	27.28	AUT	PRJEB7774	CRC	0.00612475
SID31300	68	female	21.7	AUT	PRJEB7774	CTR	0.00156135
SID31328	63	male	30.9	AUT	PRJEB7774	CTR	0.00014657
SID31333	68	male	22.2	AUT	PRJEB7774	CTR	0.000186289
SID31343	72	male	29.03	AUT	PRJEB7774	CTR	0.00014339
SID31360	71	male	29.04	AUT	PRJEB7774	CTR	0.000404323
SID31367	86	female	20.5	AUT	PRJEB7774	CRC	0.000312445
SID31379	63	male	30.4	AUT	PRJEB7774	CTR	0.000614619
SID31416	72	male	31.8	AUT	PRJEB7774	CTR	0.00126552
SID31428	69	female	30	AUT	PRJEB7774	CTR	0.000509213
SID31446	84	female	31.22	AUT	PRJEB7774	CRC	0.00063036
SID31450	67	male	23.14	AUT	PRJEB7774	CTR	0.00585654
SID31452	66	female	21.7	AUT	PRJEB7774	CTR	0.00934293
SID31489	60	male	26.64	AUT	PRJEB7774	CRC	0.000882681
SID31493	68	male	32.25	AUT	PRJEB7774	CRC	0.000239551
SID31512	64	male	29.3	AUT	PRJEB7774	CTR	0.00651994
SID31519	65	male	28.9	AUT	PRJEB7774	CTR	0.00393626
SID31537	70	female	31	AUT	PRJEB7774	CTR	0.00101337
SID31549	84	female	27.77	AUT	PRJEB7774	CRC	0.00535926
SID31557	74	female	28.5	AUT	PRJEB7774	CTR	0.00164453
SID31637	66	male	29.98	AUT	PRJEB7774	CTR	5.53236e-05
SID31685	74	male	26.37	AUT	PRJEB7774	CRC	0.000940036
SID31700	72	female	28.7	AUT	PRJEB7774	CTR	0.000584459
SID31711	66	male	30.02	AUT	PRJEB7774	CTR	0.000121113
SID31714	69	female	28.3	AUT	PRJEB7774	CTR	0.000637606
SID31723	69	female	22.4	AUT	PRJEB7774	CTR	0.00317977
SID31749	70	male	31.25	AUT	PRJEB7774	CTR	0.00113629
SID31750	66	male	34.04	AUT	PRJEB7774	CTR	0.00188508
SID31766	73	female	32	AUT	PRJEB7774	CTR	0.000189642
SID31865	55	female	23.34	AUT	PRJEB7774	CRC	0.0198322
SID31866	73	female	29.75	AUT	PRJEB7774	CRC	0.0217967
SID31868	64	female	24.09	AUT	PRJEB7774	CRC	0.00268446
SID31870	63	male	25.88	AUT	PRJEB7774	CRC	0.0019836
SID31871	72	male	28.41	AUT	PRJEB7774	CRC	0.000537552
SID31872	46	male	30.86	AUT	PRJEB7774	CRC	0.00108774
SID31873	73	male	24.82	AUT	PRJEB7774	CRC	0.0130026
SID31874	74	female	29.17	AUT	PRJEB7774	CRC	0.0627068
SID31875	58	male	27.76	AUT	PRJEB7774	CRC	0.000391978
SID31876	56	female	20.07	AUT	PRJEB7774	CRC	0.000628482
SID31877	72	female	26.67	AUT	PRJEB7774	CRC	0.000347711
SID31878	52	female	27.14	AUT	PRJEB7774	CRC	0.067707
SID31879	71	male	29.74	AUT	PRJEB7774	CRC	0.000614455
SID31880	74	male	24.34	AUT	PRJEB7774	CRC	0.000672518
SID31881	60	female	30.08	AUT	PRJEB7774	CRC	0.0074868
SID31883	43	male	22.68	AUT	PRJEB7774	CRC	0.00241173
SID31884	54	male	27.34	AUT	PRJEB7774	CRC	0.000189388
SID530050	71	female	29	AUT	PRJEB7774	CTR	0.00180314
SID530052	64	male	29.38	AUT	PRJEB7774	CTR	0.000770382
SID530055	64	male	22.78	AUT	PRJEB7774	CTR	0.000575115
SID530074	68	female	22.1	AUT	PRJEB7774	CTR	0.00169503
SID530075	63	male	34.14	AUT	PRJEB7774	CTR	0.000279053
SID530119	70	male	31.6	AUT	PRJEB7774	CTR	0.000199494
SID530154	74	female	28.5	AUT	PRJEB7774	CTR	0.000968084
SID530163	63	male	30.4	AUT	PRJEB7774	CTR	3.808e-05
SID530167	72	female	30	AUT	PRJEB7774	CTR	0.00149276
SID530177	71	female	29	AUT	PRJEB7774	CTR	7.77903e-05
SID530215	65	male	31.22	AUT	PRJEB7774	CTR	0.000424432
SID530227	68	female	22.4	AUT	PRJEB7774	CTR	0.00103462
SID530251	72	male	31.8	AUT	PRJEB7774	CTR	0.000416462
SID530258	65	male	22.03	AUT	PRJEB7774	CTR	0.00013107
SID530295	70	female	22.67	AUT	PRJEB7774	CTR	0.0225808
SID530315	75	female	31	AUT	PRJEB7774	CTR	0.000703358
SID530331	70	male	23.67	AUT	PRJEB7774	CTR	0.00687097
SID530364	63	male	31.17	AUT	PRJEB7774	CTR	0.00199822
SID530368	70	female	22.8	AUT	PRJEB7774	CTR	0.00302843
SID530373	47	female	25.78	AUT	PRJEB7774	CRC	0.00438332
SID530394	67	female	22.58	AUT	PRJEB7774	CTR	0.0069725
SID530444	62	female	22.1	AUT	PRJEB7774	CTR	0.00079412
SID530451	68	male	29.8	AUT	PRJEB7774	CTR	0.000203007
SID530890	77	male	29.41	AUT	PRJEB7774	CRC	0.000126342
SID531128	52	male	25.73	AUT	PRJEB7774	CRC	0.0161061
SID531155	72	female	24.22	AUT	PRJEB7774	CRC	0.00593492
SID531248	79	male	26.3	AUT	PRJEB7774	CRC	0.000512927
SID531274	77	male	19.16	AUT	PRJEB7774	CRC	0.000539982
SID531277	64	male	29.07	AUT	PRJEB7774	CRC	0.000171613
SID531281	72	female	27.12	AUT	PRJEB7774	CRC	0.000712774
SID531333	69	male	29.94	AUT	PRJEB7774	CRC	0.00117875
SID531352	66	male	22.6	AUT	PRJEB7774	CRC	0.00168829
SID531361	72	female	23.83	AUT	PRJEB7774	CRC	0.000509093
SID531382	65	male	29.74	AUT	PRJEB7774	CRC	0.0017966
SID531414	46	male	23.15	AUT	PRJEB7774	CTR	0.000228263
SID531416	63	male	33.56	AUT	PRJEB7774	CRC	0.00327483
SID531424	46	male	28.74	AUT	PRJEB7774	CTR	0.237874
SID531469	45	female	22.15	AUT	PRJEB7774	CRC	0.00757869
SID531766	72	male	24.34	AUT	PRJEB7774	CRC	0.000782715
SID531775	77	female	23.5	AUT	PRJEB7774	CRC	0.00845327
SID532749	55	male	27.76	AUT	PRJEB7774	CTR	0.000565819
SID532779	70	male	28.72	AUT	PRJEB7774	CTR	0.000253601
SID532796	73	female	26.56	AUT	PRJEB7774	CTR	0.000579362
SID532802	68	male	23.53	AUT	PRJEB7774	CTR	0.00338448
SID532826	78	male	31.22	AUT	PRJEB7774	CTR	0.00216958
SID532915	43	female	22.65	AUT	PRJEB7774	CTR	0.000596718
ERR1018185	64	male	23.1	CHI	PRJEB10878	CRC	0.000155776
ERR1018186	73	male	23.8	CHI	PRJEB10878	CRC	0.0022525
ERR1018187	67	female	24.7	CHI	PRJEB10878	CRC	0.00230577
ERR1018188	56	male	25.6	CHI	PRJEB10878	CRC	0.0012733
ERR1018189	59	female	20.7	CHI	PRJEB10878	CRC	0.000609869
ERR1018190	61	male	25.2	CHI	PRJEB10878	CRC	0.000198293
ERR1018191	60	male	23.2	CHI	PRJEB10878	CRC	0.00248752
ERR1018192	73	female	17.7	CHI	PRJEB10878	CRC	0.00188181
ERR1018193	62	male	21.7	CHI	PRJEB10878	CTR	5.28865e-05
ERR1018194	72	female	26.3	CHI	PRJEB10878	CRC	0.000485573
ERR1018195	65	male	20.7	CHI	PRJEB10878	CTR	0.000642162
ERR1018196	65	male	24.8	CHI	PRJEB10878	CRC	0.00034199
ERR1018197	71	male	25.8	CHI	PRJEB10878	CRC	0.000195287
ERR1018198	50	male	25.2	CHI	PRJEB10878	CRC	0.0033347
ERR1018199	55	male	22.2	CHI	PRJEB10878	CRC	0.775417
ERR1018200	77	male	21.7	CHI	PRJEB10878	CRC	0.00446957
ERR1018201	45	female	23	CHI	PRJEB10878	CRC	0.000393556
ERR1018202	89	female	23.7	CHI	PRJEB10878	CRC	0.00785557
ERR1018203	58	female	21.6	CHI	PRJEB10878	CTR	0.00037592
ERR1018204	58	female	23.9	CHI	PRJEB10878	CRC	0.034363
ERR1018205	68	male	21.7	CHI	PRJEB10878	CTR	0.010089
ERR1018206	64	female	29.1	CHI	PRJEB10878	CRC	0.000428939
ERR1018207	75	female	28.7	CHI	PRJEB10878	CRC	0.143189
ERR1018208	73	male	22.7	CHI	PRJEB10878	CRC	0.00163349
ERR1018209	62	female	21.4	CHI	PRJEB10878	CTR	0.0001237
ERR1018210	80	male	24	CHI	PRJEB10878	CRC	0.000622298
ERR1018211	67	male	23.1	CHI	PRJEB10878	CRC	0.00387002
ERR1018212	61	female	22	CHI	PRJEB10878	CRC	0.00133883
ERR1018213	63	male	24.4	CHI	PRJEB10878	CRC	0.0170691
ERR1018214	51	female	19.6	CHI	PRJEB10878	CRC	0.000732806
ERR1018215	64	male	NA	CHI	PRJEB10878	CRC	0.000285501
ERR1018216	74	female	28.7	CHI	PRJEB10878	CRC	0.0091684
ERR1018217	68	male	20.4	CHI	PRJEB10878	CTR	0.000442428
ERR1018218	83	female	30.4	CHI	PRJEB10878	CRC	0.00219133
ERR1018219	70	male	24.6	CHI	PRJEB10878	CRC	0.00021135
ERR1018220	56	male	25.9	CHI	PRJEB10878	CRC	2.95072e-05
ERR1018221	54	male	17.9	CHI	PRJEB10878	CRC	0.0391132
ERR1018222	74	male	26.8	CHI	PRJEB10878	CRC	0.000116112
ERR1018223	57	male	23.2	CHI	PRJEB10878	CRC	0.00673212
ERR1018224	54	female	29.7	CHI	PRJEB10878	CRC	0.000571773
ERR1018225	62	male	22.7	CHI	PRJEB10878	CRC	0.00668061
ERR1018226	54	female	25.6	CHI	PRJEB10878	CRC	0.00254476
ERR1018227	69	male	29	CHI	PRJEB10878	CRC	0.000585641
ERR1018228	64	male	24.8	CHI	PRJEB10878	CRC	0.000410173
ERR1018229	44	male	22.5	CHI	PRJEB10878	CRC	0.00223187
ERR1018230	60	male	17.3	CHI	PRJEB10878	CRC	0.00366974
ERR1018231	73	male	24.5	CHI	PRJEB10878	CRC	0.000524203
ERR1018232	62	female	32.5	CHI	PRJEB10878	CTR	0.00169366
ERR1018233	58	male	22.3	CHI	PRJEB10878	CTR	0.000201247
ERR1018234	64	male	24.8	CHI	PRJEB10878	CTR	0.000107045
ERR1018235	65	female	35.1	CHI	PRJEB10878	CTR	0.000917518
ERR1018236	62	male	23.5	CHI	PRJEB10878	CTR	0.000257309
ERR1018237	69	female	24.9	CHI	PRJEB10878	CTR	0.00201025
ERR1018238	55	male	26.4	CHI	PRJEB10878	CTR	0.000164517
ERR1018239	64	female	26.4	CHI	PRJEB10878	CTR	0.0131982
ERR1018240	59	male	25.6	CHI	PRJEB10878	CTR	0.000116284
ERR1018241	70	male	21	CHI	PRJEB10878	CRC	0.0331726
ERR1018242	71	female	26.7	CHI	PRJEB10878	CTR	0.000253271
ERR1018243	51	male	21.9	CHI	PRJEB10878	CTR	0.000108038
ERR1018244	50	male	20.5	CHI	PRJEB10878	CTR	0.00406801
ERR1018245	64	male	24.7	CHI	PRJEB10878	CTR	0.00212407
ERR1018246	50	male	23.3	CHI	PRJEB10878	CTR	4.82405e-05
ERR1018247	66	female	22.4	CHI	PRJEB10878	CTR	8.56552e-05
ERR1018248	52	male	28.4	CHI	PRJEB10878	CTR	0.000388416
ERR1018249	64	male	25.6	CHI	PRJEB10878	CTR	0.000241722
ERR1018250	58	male	23.1	CHI	PRJEB10878	CTR	0.000253673
ERR1018251	64	female	17.1	CHI	PRJEB10878	CTR	0.000415034
ERR1018252	65	male	22.4	CHI	PRJEB10878	CTR	0.000675688
ERR1018253	53	male	19.7	CHI	PRJEB10878	CTR	0.000154183
ERR1018254	64	female	21.1	CHI	PRJEB10878	CTR	0.00120209
ERR1018255	68	female	24.9	CHI	PRJEB10878	CTR	0.00489667
ERR1018256	53	male	23.4	CHI	PRJEB10878	CTR	0.000182191
ERR1018257	64	female	22.7	CHI	PRJEB10878	CTR	0.0033791
ERR1018258	61	male	21.5	CHI	PRJEB10878	CTR	0.000138834
ERR1018259	62	female	21.1	CHI	PRJEB10878	CTR	0.000293086
ERR1018260	64	male	24.1	CHI	PRJEB10878	CTR	0.000808463
ERR1018261	55	male	22.3	CHI	PRJEB10878	CTR	0.000801696
ERR1018262	64	female	22.6	CHI	PRJEB10878	CTR	0.000220446
ERR1018263	71	female	23	CHI	PRJEB10878	CTR	0.00149799
ERR1018264	64	female	22.2	CHI	PRJEB10878	CTR	0.00279285
ERR1018265	65	male	22.5	CHI	PRJEB10878	CTR	0.000521313
ERR1018266	73	female	24.1	CHI	PRJEB10878	CTR	0.000825597
ERR1018267	54	male	27.7	CHI	PRJEB10878	CTR	3.91653e-05
ERR1018268	65	female	21.2	CHI	PRJEB10878	CTR	8.60172e-05
ERR1018269	60	male	22.5	CHI	PRJEB10878	CTR	0.000483759
ERR1018270	58	male	26.3	CHI	PRJEB10878	CTR	3.60233e-05
ERR1018271	64	female	21.3	CHI	PRJEB10878	CTR	0.000440101
ERR1018272	69	male	23.8	CHI	PRJEB10878	CTR	0.00184472
ERR1018273	65	female	20	CHI	PRJEB10878	CTR	0.00154163
ERR1018274	59	male	23.7	CHI	PRJEB10878	CTR	0.000405145
ERR1018275	70	female	22.2	CHI	PRJEB10878	CTR	0.00073003
ERR1018276	61	male	23.7	CHI	PRJEB10878	CTR	0.000116621
ERR1018277	52	male	24.6	CHI	PRJEB10878	CTR	0.000283586
ERR1018278	58	male	24.5	CHI	PRJEB10878	CTR	0.000279745
ERR1018279	60	male	20	CHI	PRJEB10878	CRC	0.000205081
ERR1018280	77	male	24.5	CHI	PRJEB10878	CRC	0.00151279
ERR1018281	59	female	27	CHI	PRJEB10878	CRC	0.106912
ERR1018282	71	female	21.2	CHI	PRJEB10878	CRC	0.00541779
ERR1018283	56	male	31.3	CHI	PRJEB10878	CRC	0.000352147
ERR1018284	77	male	22	CHI	PRJEB10878	CRC	0.00253954
ERR1018285	77	male	23.5	CHI	PRJEB10878	CRC	0.00394062
ERR1018286	83	female	22.8	CHI	PRJEB10878	CRC	0.000603205
ERR1018287	79	female	25.8	CHI	PRJEB10878	CRC	0.0138003
ERR1018288	69	female	28.3	CHI	PRJEB10878	CRC	0.000994711
ERR1018289	62	male	23.5	CHI	PRJEB10878	CRC	0.00194311
ERR1018290	78	male	27	CHI	PRJEB10878	CRC	0.0921568
ERR1018291	49	female	22.6	CHI	PRJEB10878	CRC	0.00272277
ERR1018292	81	male	18.2	CHI	PRJEB10878	CRC	0.00139697
ERR1018293	63	female	28	CHI	PRJEB10878	CRC	0.0117597
ERR1018294	59	male	24.5	CHI	PRJEB10878	CRC	0.00254076
ERR1018295	73	male	22.1	CHI	PRJEB10878	CRC	0.00370155
ERR1018296	76	male	21.9	CHI	PRJEB10878	CRC	2.40792
ERR1018297	74	female	17.9	CHI	PRJEB10878	CRC	0.00286015
ERR1018298	51	male	26.9	CHI	PRJEB10878	CRC	0.00365751
ERR1018299	74	male	24.2	CHI	PRJEB10878	CRC	0.0654369
ERR1018300	77	male	20.2	CHI	PRJEB10878	CRC	0.0176137
ERR1018301	34	male	19.4	CHI	PRJEB10878	CRC	0.0161083
ERR1018302	70	female	26.7	CHI	PRJEB10878	CRC	0.0162432
ERR1018303	83	female	18.9	CHI	PRJEB10878	CRC	0.00112473
ERR1018304	68	male	21.5	CHI	PRJEB10878	CRC	0.0022828
ERR1018305	79	male	26.8	CHI	PRJEB10878	CRC	0.000449226
ERR1018306	64	female	28.3	CHI	PRJEB10878	CRC	0.00104669
ERR1018307	67	male	24.9	CHI	PRJEB10878	CRC	0.000412758
ERR1018308	61	male	23.8	CHI	PRJEB10878	CTR	0.000346728
ERR1018309	62	male	21.5	CHI	PRJEB10878	CTR	0.000268797
ERR1018310	68	male	23.7	CHI	PRJEB10878	CRC	0.00126558
ERR1018311	55	male	25.8	CHI	PRJEB10878	CRC	0.000813785
ERR1018312	63	male	22.5	CHI	PRJEB10878	CRC	0.000140155
MMRS11288076ST-27-0-0	65	male	23.5	USA	PRJEB12449	CTR	0.000167743
MMRS11932626ST-27-0-0	65	male	29.6	USA	PRJEB12449	CTR	0.000650738
MMRS12272136ST-27-0-0	51	male	25.8	USA	PRJEB12449	CRC	7.1592e-05
MMRS14379078ST-27-0-0	53	male	25	USA	PRJEB12449	CRC	0.000959681
MMRS14602194ST-27-0-0	84	female	NA	USA	PRJEB12449	CRC	0.00526785
MMRS15137911ST-27-0-0	64	female	35.7	USA	PRJEB12449	CRC	0.00223531
MMRS16644320ST-27-0-0	53	male	27.9	USA	PRJEB12449	CRC	0.00014836
MMRS17603756ST-27-0-0	63	female	16.8	USA	PRJEB12449	CTR	0.000819496
MMRS17963147ST-27-0-0	69	male	24.1	USA	PRJEB12449	CTR	9.91345e-05
MMRS18295921ST-27-0-0	42	male	22	USA	PRJEB12449	CRC	0.00109569
MMRS20257302ST-27-0-0	62	female	20.7	USA	PRJEB12449	CTR	0.000166764
MMRS21365932ST-27-0-0	56	male	23	USA	PRJEB12449	CTR	0.000106892
MMRS24340226ST-27-0-0	70	male	25.1	USA	PRJEB12449	CRC	8.12511e-05
MMRS25211151ST-27-0-0	60	female	20.5	USA	PRJEB12449	CTR	0.000806909
MMRS25641480ST-27-0-0	54	female	23.5	USA	PRJEB12449	CRC	0.000311912
MMRS29805707ST-27-0-0	49	male	33.4	USA	PRJEB12449	CTR	0.000576001
MMRS31306426ST-27-0-0	73	male	25.8	USA	PRJEB12449	CRC	0.002132
MMRS32573774ST-27-0-0	82	male	20.5	USA	PRJEB12449	CTR	0.000174071
MMRS33294861ST-27-0-0	48	male	23.1	USA	PRJEB12449	CTR	0.00020277
MMRS34525504ST-27-0-0	71	male	24.7	USA	PRJEB12449	CRC	0.000283948
MMRS34569532ST-27-0-0	72	male	23.1	USA	PRJEB12449	CTR	0.000166395
MMRS35808664ST-27-0-0	63	male	31.6	USA	PRJEB12449	CTR	3.56448e-05
MMRS36405092ST-27-0-0	48	male	26.4	USA	PRJEB12449	CTR	7.26172e-05
MMRS38861560ST-27-0-0	76	female	22.1	USA	PRJEB12449	CTR	0.000312034
MMRS38954404ST-27-0-0	55	female	23.8	USA	PRJEB12449	CTR	0.000201419
MMRS39415781ST-27-0-0	70	female	28.6	USA	PRJEB12449	CTR	9.4584e-05
MMRS39582183ST-27-0-0	39	male	23.5	USA	PRJEB12449	CTR	0.000131759
MMRS40913371ST-27-0-0	76	female	26.9	USA	PRJEB12449	CTR	0.000209445
MMRS41266697ST-27-0-0	54	female	24	USA	PRJEB12449	CRC	7.94869e-05
MMRS41711735ST-27-0-0	58	male	21.1	USA	PRJEB12449	CRC	0.000567586
MMRS42780924ST-27-0-0	65	male	31.4	USA	PRJEB12449	CRC	4.92437e-05
MMRS43563715ST-27-0-0	71	male	22.6	USA	PRJEB12449	CRC	0.000152268
MMRS43939546ST-27-0-0	63	female	25.7	USA	PRJEB12449	CRC	0.00184189
MMRS44197125ST-27-0-0	40	male	17.4	USA	PRJEB12449	CRC	0.00289374
MMRS44203591ST-27-0-0	59	female	20.4	USA	PRJEB12449	CRC	0.000504311
MMRS44587603ST-27-0-0	66	female	31.5	USA	PRJEB12449	CRC	6.42101e-05
MMRS47662059ST-27-0-0	74	male	23.6	USA	PRJEB12449	CRC	0.000216453
MMRS47685461ST-27-0-0	67	male	33.2	USA	PRJEB12449	CRC	0.00124998
MMRS51307502ST-27-0-0	45	female	22.6	USA	PRJEB12449	CTR	7.05093e-05
MMRS51410669ST-27-0-0	65	male	21.1	USA	PRJEB12449	CRC	0.00036368
MMRS51728985ST-27-0-0	61	male	24.4	USA	PRJEB12449	CRC	2.01649
MMRS51737257ST-27-0-0	63	male	25.4	USA	PRJEB12449	CTR	0.000333038
MMRS54246132ST-27-0-0	63	male	24	USA	PRJEB12449	CTR	8.43602e-05
MMRS54316675ST-27-0-0	55	male	29.6	USA	PRJEB12449	CRC	0.00384429
MMRS55294627ST-27-0-0	43	male	32	USA	PRJEB12449	CRC	0.00591386
MMRS56137463ST-27-0-0	51	male	24.8	USA	PRJEB12449	CTR	0.000268072
MMRS57276462ST-27-0-0	67	male	30.5	USA	PRJEB12449	CTR	0.000360806
MMRS57569834ST-27-0-0	58	male	24.5	USA	PRJEB12449	CTR	2.84248e-05
MMRS59699117ST-27-0-0	85	male	22.8	USA	PRJEB12449	CRC	0.000155677
MMRS61683006ST-27-0-0	62	female	25.8	USA	PRJEB12449	CTR	4.42792e-05
MMRS62192467ST-27-0-0	70	female	31.2	USA	PRJEB12449	CTR	0.000325352
MMRS62376181ST-27-0-0	69	female	20.8	USA	PRJEB12449	CRC	0.000121202
MMRS62666492ST-27-0-0	60	male	33.4	USA	PRJEB12449	CTR	4.39583e-05
MMRS64281211ST-27-0-0	71	male	27.8	USA	PRJEB12449	CRC	0.000134216
MMRS64281551ST-27-0-0	63	female	28.3	USA	PRJEB12449	CTR	0.000189743
MMRS65205033ST-27-0-0	89	female	22.7	USA	PRJEB12449	CRC	0.00052413
MMRS65742083ST-27-0-0	63	male	24.8	USA	PRJEB12449	CTR	0.000234554
MMRS65862658ST-27-0-0	72	male	23.6	USA	PRJEB12449	CTR	9.19021e-05
MMRS65945127ST-27-0-0	65	male	32.1	USA	PRJEB12449	CRC	6.38332e-05
MMRS66868025ST-27-0-0	58	male	26.8	USA	PRJEB12449	CTR	0.000134694
MMRS67096717ST-27-0-0	79	male	35.2	USA	PRJEB12449	CTR	0.00159145
MMRS67247116ST-27-0-0	53	male	25.4	USA	PRJEB12449	CRC	0.00645377
MMRS68630931ST-27-0-0	59	male	23.6	USA	PRJEB12449	CTR	8.23364e-05
MMRS68910755ST-27-0-0	83	female	16.8	USA	PRJEB12449	CRC	6.86294e-05
MMRS71762412ST-27-0-0	44	male	23.4	USA	PRJEB12449	CRC	0.00020988
MMRS72802364ST-27-0-0	74	male	NA	USA	PRJEB12449	CRC	0.000301264
MMRS72980899ST-27-0-0	63	male	21.3	USA	PRJEB12449	CRC	0.000437842
MMRS73787048ST-27-0-0	47	male	24.4	USA	PRJEB12449	CTR	0.000220766
MMRS77018926ST-27-0-0	40	male	23.7	USA	PRJEB12449	CRC	0.000286933
MMRS77321055ST-27-0-0	31	male	19.6	USA	PRJEB12449	CRC	0.0256141
MMRS77487595ST-27-0-0	78	male	22.6	USA	PRJEB12449	CRC	0.00311911
MMRS78791111ST-27-0-0	65	male	24.3	USA	PRJEB12449	CRC	0.000275079
MMRS79893829ST-27-0-0	66	male	28.2	USA	PRJEB12449	CTR	0.000228485
MMRS80093644ST-27-0-0	31	male	19.6	USA	PRJEB12449	CRC	0.0513849
MMRS81130264ST-27-0-0	64	male	32.4	USA	PRJEB12449	CTR	9.53953e-05
MMRS81135225ST-27-0-0	57	male	25.1	USA	PRJEB12449	CTR	0.00013139
MMRS81194191ST-27-0-0	54	male	18.6	USA	PRJEB12449	CRC	0.00131772
MMRS81671217ST-27-0-0	57	male	26.4	USA	PRJEB12449	CRC	0.000537428
MMRS84085284ST-27-0-0	68	male	22.1	USA	PRJEB12449	CTR	0.00053908
MMRS84159866ST-27-0-0	67	female	18.6	USA	PRJEB12449	CTR	0.000332868
MMRS84954772ST-27-0-0	56	male	25.8	USA	PRJEB12449	CRC	0.000126769
MMRS85382779ST-27-0-0	66	male	21.6	USA	PRJEB12449	CRC	0.0105291
MMRS85438660ST-27-0-0	68	male	23	USA	PRJEB12449	CTR	0.000338644
MMRS85548821ST-27-0-0	71	male	23.2	USA	PRJEB12449	CTR	6.72149e-05
MMRS86168210ST-27-0-0	79	male	21.3	USA	PRJEB12449	CTR	0.000151741
MMRS86178473ST-27-0-0	65	male	25.1	USA	PRJEB12449	CRC	7.03799e-05
MMRS86958796ST-27-0-0	55	female	31.6	USA	PRJEB12449	CRC	0.000500009
MMRS87723283ST-27-0-0	42	male	27.6	USA	PRJEB12449	CTR	6.73397e-05
MMRS88581325ST-27-0-0	73	female	23.9	USA	PRJEB12449	CTR	0.00031071
MMRS90191266ST-27-0-0	37	male	22.5	USA	PRJEB12449	CRC	0.00894625
MMRS91297590ST-27-0-0	36	male	21.3	USA	PRJEB12449	CTR	0.000241659
MMRS92544445ST-27-0-0	72	female	27.8	USA	PRJEB12449	CRC	7.69694e-05
MMRS92546335ST-27-0-0	42	female	27.2	USA	PRJEB12449	CTR	0.00453476
MMRS93508324ST-27-0-0	71	female	NA	USA	PRJEB12449	CRC	0.00068075
MMRS93621581ST-27-0-0	60	male	23.1	USA	PRJEB12449	CTR	0.00041103
MMRS94549160ST-27-0-0	76	male	23.8	USA	PRJEB12449	CTR	9.27191e-05
MMRS95277876ST-27-0-0	48	male	21.5	USA	PRJEB12449	CTR	0.000161844
MMRS95479054ST-27-0-0	45	male	24.4	USA	PRJEB12449	CTR	0.000130673
MMRS95674036ST-27-0-0	68	female	38.4	USA	PRJEB12449	CTR	0.000208116
MMRS96422329ST-27-0-0	66	male	22.3	USA	PRJEB12449	CRC	0.000463232
MMRS97052561ST-27-0-0	69	female	27.8	USA	PRJEB12449	CRC	0.000408749
MMRS97307143ST-27-0-0	56	male	22.7	USA	PRJEB12449	CTR	0.000174608
MMRS97327636ST-27-0-0	84	male	23.5	USA	PRJEB12449	CRC	0.0047813
MMRS99045180ST-27-0-0	67	female	30	USA	PRJEB12449	CRC	0.000779161
CCMD10032470ST-11-0	45	male	30.7	GER	PRJEB27928	CTR	0.000316108
CCMD10191450ST-11-0	62	female	28.5	GER	PRJEB27928	CTR	0.000408415
CCMD15562448ST-11-0	74	male	22.9	GER	PRJEB27928	CTR	0.00014334
CCMD17410933ST-11-0	59	female	22.5	GER	PRJEB27928	CTR	0.000493799
CCMD18579000ST-11-0	59	female	22.7	GER	PRJEB27928	CTR	0.000239475
CCMD18829815ST-11-0	62	female	27	GER	PRJEB27928	CTR	0.000368516
CCMD19168690ST-11-0	63	female	25.8	GER	PRJEB27928	CRC	0.00140959
CCMD21593359ST-11-0	85	female	19.7	GER	PRJEB27928	CRC	0.0284131
CCMD21703880ST-11-0	80	male	28.4	GER	PRJEB27928	CRC	0.00115932
CCMD22852639ST-11-0	50	female	23.4	GER	PRJEB27928	CTR	0.000422498
CCMD23541216ST-11-0	61	male	29.9	GER	PRJEB27928	CTR	0.000605813
CCMD25475945ST-11-0	59	female	22.1	GER	PRJEB27928	CTR	0.000590517
CCMD26625622ST-11-0	50	male	21.6	GER	PRJEB27928	CTR	0.000298517
CCMD27463710ST-11-0	81	male	26.1	GER	PRJEB27928	CRC	0.000125061
CCMD27867141ST-11-0	55	female	18	GER	PRJEB27928	CTR	0.000291372
CCMD28738636ST-11-0	73	male	24.8	GER	PRJEB27928	CTR	0.000619198
CCMD29706695ST-11-0	45	male	22.1	GER	PRJEB27928	CTR	0.00249752
CCMD30626189ST-11-0	51	male	26.3	GER	PRJEB27928	CTR	0.000190056
CCMD30627121ST-11-0	48	female	25.4	GER	PRJEB27928	CTR	0.00125191
CCMD31009081ST-11-0	64	male	26.8	GER	PRJEB27928	CTR	0.000184106
CCMD31134579ST-11-0	75	male	21.5	GER	PRJEB27928	CTR	0.00098839
CCMD32288175ST-11-0	57	female	22.2	GER	PRJEB27928	CTR	0.00107468
CCMD32965613ST-11-0	64	male	27.6	GER	PRJEB27928	CTR	0.000220188
CCMD35081859ST-11-0	60	female	25.8	GER	PRJEB27928	CTR	0.000168446
CCMD35633353ST-11-0	61	male	25.2	GER	PRJEB27928	CRC	0.00499504
CCMD35801800ST-11-0	29	female	30.5	GER	PRJEB27928	CTR	0.00277092
CCMD37575804ST-11-0	44	male	25.1	GER	PRJEB27928	CTR	0.000574424
CCMD38158721ST-11-0	76	male	29.5	GER	PRJEB27928	CTR	0.00147554
CCMD39157124ST-11-0	56	male	25	GER	PRJEB27928	CTR	0.000123672
CCMD39882286ST-11-0	53	male	18.5	GER	PRJEB27928	CTR	0.00014415
CCMD41202658ST-11-0	61	female	25.4	GER	PRJEB27928	CTR	0.0015644
CCMD41521570ST-11-0	67	male	24.4	GER	PRJEB27928	CTR	0.000388631
CCMD42956136ST-11-0	67	female	30.1	GER	PRJEB27928	CRC	0.00110494
CCMD45004878ST-11-0	53	male	26.2	GER	PRJEB27928	CTR	0.00256337
CCMD45812507ST-11-0	75	male	30.1	GER	PRJEB27928	CTR	0.000210999
CCMD46727384ST-11-0	53	female	24.1	GER	PRJEB27928	CTR	0.000151271
CCMD49025643ST-11-0	41	male	23.8	GER	PRJEB27928	CTR	0.000449375
CCMD49461418ST-11-0	61	male	21.6	GER	PRJEB27928	CRC	0.000450417
CCMD49942357ST-11-0	46	male	26.3	GER	PRJEB27928	CTR	0.000465033
CCMD50300306ST-11-0	64	male	24.6	GER	PRJEB27928	CTR	0.00123592
CCMD50529145ST-11-0	63	female	20.2	GER	PRJEB27928	CTR	0.00032484
CCMD50538120ST-11-0	75	male	22.9	GER	PRJEB27928	CTR	0.00253166
CCMD51154251ST-11-0	50	male	22.6	GER	PRJEB27928	CTR	0.000178653
CCMD51228890ST-11-0	65	male	32.7	GER	PRJEB27928	CTR	0.000293107
CCMD52117727ST-11-0	79	male	22.4	GER	PRJEB27928	CRC	0.000190929
CCMD52145360ST-11-0	81	male	24	GER	PRJEB27928	CRC	0.00165036
CCMD53508245ST-11-0	61	male	27	GER	PRJEB27928	CTR	0.0038706
CCMD53522274ST-11-0	75	female	19.3	GER	PRJEB27928	CTR	0.000530837
CCMD54057834ST-11-0	57	female	21.2	GER	PRJEB27928	CTR	0.0005207
CCMD56948710ST-11-0	66	male	30.3	GER	PRJEB27928	CTR	0.000217121
CCMD59540613ST-11-0	64	male	25.4	GER	PRJEB27928	CTR	0.000358346
CCMD59583015ST-11-0	61	female	24.1	GER	PRJEB27928	CRC	0.00130844
CCMD65222621ST-11-0	63	female	28.8	GER	PRJEB27928	CRC	0.000436777
CCMD65406197ST-11-0	50	female	32.1	GER	PRJEB27928	CRC	0.00470307
CCMD66848156ST-11-0	64	female	21.1	GER	PRJEB27928	CTR	0.000561078
CCMD67373733ST-11-0	73	male	24.5	GER	PRJEB27928	CTR	0.000394901
CCMD68973846ST-11-0	64	female	22.8	GER	PRJEB27928	CTR	0.000108012
CCMD71242853ST-11-0	56	female	30	GER	PRJEB27928	CRC	0.00183473
CCMD71915439ST-11-0	60	female	35.8	GER	PRJEB27928	CRC	0.00283719
CCMD72666896ST-11-0	58	female	23.8	GER	PRJEB27928	CTR	0.000327842
CCMD72690923ST-11-0	60	male	19.7	GER	PRJEB27928	CRC	0.00384891
CCMD73128545ST-11-0	57	female	22.2	GER	PRJEB27928	CTR	0.000410268
CCMD74592084ST-11-0	48	male	23	GER	PRJEB27928	CTR	0.000167623
CCMD75147712ST-11-0	53	female	23	GER	PRJEB27928	CTR	0.000500266
CCMD76222476ST-11-0	62	female	21.3	GER	PRJEB27928	CRC	0.0602502
CCMD76409700ST-11-0	60	female	23	GER	PRJEB27928	CTR	0.00158855
CCMD79349503ST-11-0	60	female	21.9	GER	PRJEB27928	CRC	0.00772055
CCMD85481373ST-11-0	69	female	25.3	GER	PRJEB27928	CTR	0.000320513
CCMD85661207ST-11-0	28	male	24.6	GER	PRJEB27928	CTR	0.000340198
CCMD89107682ST-11-0	54	female	24.6	GER	PRJEB27928	CTR	0.000603767
CCMD89306485ST-11-0	52	male	29.9	GER	PRJEB27928	CRC	0.000764255
CCMD89643949ST-11-0	51	female	25.6	GER	PRJEB27928	CTR	7.0588e-05
CCMD89967135ST-11-0	58	female	27	GER	PRJEB27928	CTR	0.000267455
CCMD92404903ST-11-0	66	female	13.3	GER	PRJEB27928	CRC	0.0490234
CCMD93755960ST-11-0	45	female	27.2	GER	PRJEB27928	CTR	0.000401303
CCMD95431029ST-11-0	84	male	24	GER	PRJEB27928	CRC	0.00389511
CCMD95676152ST-11-0	73	male	26.6	GER	PRJEB27928	CRC	0.0163894
CCMD98198513ST-11-0	59	female	32.3	GER	PRJEB27928	CTR	0.000396285
CCMD98531134ST-11-0	59	male	26.5	GER	PRJEB27928	CRC	0.000839277
CCMD98702133ST-11-0	37	male	24.5	GER	PRJEB27928	CTR	0.001276
CCMD99440714ST-11-0	39	male	24.9	GER	PRJEB27928	CTR	0.000175903
CCMD99929634ST-11-0	70	male	26.7	GER	PRJEB27928	CTR	9.39711e-05
GF06	77	female	25	ITA_1	PRJNA447983_cohort1	CTR	4.18613e-06
GF15	75	male	NA	ITA_1	PRJNA447983_cohort1	CRC	3.59269e-06
VF00TL	71	male	25	ITA_1	PRJNA447983_cohort1	CTR	0
VF06	70	female	20	ITA_1	PRJNA447983_cohort1	CTR	0.000321646
VF10	60	female	20	ITA_1	PRJNA447983_cohort1	CTR	0
VF100	64	male	30	ITA_1	PRJNA447983_cohort1	CRC	1.74645e-06
VF107	78	male	30	ITA_1	PRJNA447983_cohort1	CRC	0.000138121
VF114	77	male	23	ITA_1	PRJNA447983_cohort1	CRC	0
VF120	63	male	37	ITA_1	PRJNA447983_cohort1	CRC	4.99923e-05
VF140	67	female	24	ITA_1	PRJNA447983_cohort1	CTR	1.04568e-05
VF145	67	male	35	ITA_1	PRJNA447983_cohort1	CRC	0
VF154	77	male	22	ITA_1	PRJNA447983_cohort1	CRC	0
VF166	83	female	19	ITA_1	PRJNA447983_cohort1	CRC	0.000169298
VF170	70	female	25	ITA_1	PRJNA447983_cohort1	CTR	0
VF171	77	female	NA	ITA_1	PRJNA447983_cohort1	CTR	3.39277e-06
VF174	66	male	24	ITA_1	PRJNA447983_cohort1	CRC	0
VF176	64	male	23	ITA_1	PRJNA447983_cohort1	CRC	9.0519e-05
VF18	64	male	26	ITA_1	PRJNA447983_cohort1	CTR	0
VF189	66	male	34	ITA_1	PRJNA447983_cohort1	CTR	2.97095e-06
VF192	78	male	26	ITA_1	PRJNA447983_cohort1	CRC	0.000378959
VF206	80	male	24	ITA_1	PRJNA447983_cohort1	CTR	1.32043e-06
VF207	63	male	25	ITA_1	PRJNA447983_cohort1	CRC	9.11534e-05
VF208	74	male	23	ITA_1	PRJNA447983_cohort1	CRC	2.66808e-05
VF212	80	female	32	ITA_1	PRJNA447983_cohort1	CTR	0.000159438
VF216	84	male	22	ITA_1	PRJNA447983_cohort1	CRC	3.23895e-06
VF217	82	male	28	ITA_1	PRJNA447983_cohort1	CRC	3.49914e-05
VF232	69	male	27	ITA_1	PRJNA447983_cohort1	CRC	0
VF234	61	male	23	ITA_1	PRJNA447983_cohort1	CRC	6.3551e-05
VF251	84	female	23	ITA_1	PRJNA447983_cohort1	CRC	0
VF255	69	male	30	ITA_1	PRJNA447983_cohort1	CTR	0
VF259	71	male	24	ITA_1	PRJNA447983_cohort1	CTR	3.18042e-05
VF261	69	male	24	ITA_1	PRJNA447983_cohort1	CTR	0.000342409
VF262	64	male	27	ITA_1	PRJNA447983_cohort1	CTR	0
VF263	81	female	28	ITA_1	PRJNA447983_cohort1	CTR	0
VF264	78	male	24	ITA_1	PRJNA447983_cohort1	CRC	0
VF265	64	male	25	ITA_1	PRJNA447983_cohort1	CTR	0
VF270	60	male	22	ITA_1	PRJNA447983_cohort1	CRC	9.42279e-05
VF273	83	female	24	ITA_1	PRJNA447983_cohort1	CRC	2.76691e-05
VF279	61	male	22	ITA_1	PRJNA447983_cohort1	CTR	4.22866e-06
VF28	63	female	28	ITA_1	PRJNA447983_cohort1	CTR	7.13006e-06
VF281	76	male	26	ITA_1	PRJNA447983_cohort1	CRC	1.00546e-05
VF29	74	male	25	ITA_1	PRJNA447983_cohort1	CRC	1.21476e-05
VF300	57	male	30	ITA_1	PRJNA447983_cohort1	CRC	1.33283e-05
VF31	59	male	26	ITA_1	PRJNA447983_cohort1	CTR	0
VF40	68	female	22	ITA_1	PRJNA447983_cohort1	CTR	4.22456e-06
VF43	60	male	22	ITA_1	PRJNA447983_cohort1	CTR	0
VF65	69	female	29	ITA_1	PRJNA447983_cohort1	CRC	0.00020937
VF71	67	female	21	ITA_1	PRJNA447983_cohort1	CRC	1.83999e-05
VF73	58	male	25	ITA_1	PRJNA447983_cohort1	CRC	0.000484736
VF77	70	male	24	ITA_1	PRJNA447983_cohort1	CRC	2.82432e-05
VF82	61	female	NA	ITA_1	PRJNA447983_cohort1	CTR	0
VF84	58	male	24	ITA_1	PRJNA447983_cohort1	CTR	0
VF95	71	female	30	ITA_1	PRJNA447983_cohort1	CRC	0.000211998
DE-013	65	male	28	GER	PRJEB6070	CRC	0.00211619
DE-025	69	male	24	GER	PRJEB6070	CRC	0.00295677
DE-029	51	male	30	GER	PRJEB6070	CRC	0.000250939
DE-031	58	male	25	GER	PRJEB6070	CRC	0.00169916
DE-034	49	female	30	GER	PRJEB6070	CRC	0.000144019
DE-037	62	male	22	GER	PRJEB6070	CRC	0.00426245
DE-038	62	female	27	GER	PRJEB6070	CRC	0.1964
DE-039	68	male	23	GER	PRJEB6070	CRC	0.00305785
DE-044	43	female	22	GER	PRJEB6070	CRC	0.000223098
DE-045	35	female	22	GER	PRJEB6070	CRC	0.00164711
DE-046	75	male	28	GER	PRJEB6070	CRC	0.00300304
DE-049	63	male	25	GER	PRJEB6070	CRC	0.000688785
DE-062	90	male	28	GER	PRJEB6070	CRC	0.000579085
DE-073	49	male	26	GER	PRJEB6070	CTR	0.00100956
DE-074	34	male	23	GER	PRJEB6070	CTR	0.0447659
DE-075	30	male	31	GER	PRJEB6070	CTR	0.000795999
DE-076	37	male	25	GER	PRJEB6070	CTR	0.00166442
DE-077	34	male	21	GER	PRJEB6070	CTR	0.00104834
DE-079	72	male	28	GER	PRJEB6070	CRC	0.00845972
DE-080	55	male	28	GER	PRJEB6070	CRC	0.00296041
DE-081	53	female	31	GER	PRJEB6070	CRC	0.000333093
DE-082	77	female	26	GER	PRJEB6070	CRC	0.0213358
DE-083	70	male	25	GER	PRJEB6070	CRC	0.000146907
DE-084	67	male	30	GER	PRJEB6070	CRC	0.000293017
DE-085	34	male	27	GER	PRJEB6070	CRC	0.00129981
DE-086	79	female	26	GER	PRJEB6070	CRC	0.0015452
DE-087	66	male	31	GER	PRJEB6070	CRC	0.00275029
DE-088	73	female	22	GER	PRJEB6070	CRC	0.00124032
DE-089	58	female	32	GER	PRJEB6070	CRC	0.000577071
DE-09	51	male	28	GER	PRJEB6070	CRC	0.00111689
DE-090	59	male	24	GER	PRJEB6070	CRC	0.0200998
DE-091	87	male	22	GER	PRJEB6070	CRC	0.00790057
DE-092	71	male	30	GER	PRJEB6070	CRC	0.000151366
DE-093	41	male	22	GER	PRJEB6070	CRC	0.00115087
DE-094	42	male	27	GER	PRJEB6070	CRC	0.000142066
DE-095	66	male	26	GER	PRJEB6070	CRC	0.000147524
DE-096	72	female	24	GER	PRJEB6070	CRC	0.000626087
DE-097	69	male	28	GER	PRJEB6070	CRC	0.00474915
DE-098	53	female	32	GER	PRJEB6070	CRC	0.00196478
DE-099	74	male	26	GER	PRJEB6070	CRC	0.000177594
DE-100	56	male	27	GER	PRJEB6070	CRC	0.149318
DE-101	66	female	23	GER	PRJEB6070	CRC	0.000292543
DE-102	42	female	35	GER	PRJEB6070	CRC	0.002487
FR-001	52	female	20	France	PRJEB6070	CTR	0.00110718
FR-003	70	male	22	France	PRJEB6070	CTR	9.08328e-05
FR-024	37	female	18	France	PRJEB6070	CTR	0.00485617
FR-025	80	female	21	France	PRJEB6070	CTR	9.76697e-05
FR-027	74	male	27	France	PRJEB6070	CTR	0.000471543
FR-030	54	male	26	France	PRJEB6070	CTR	0.000619509
FR-039	65	male	30	France	PRJEB6070	CTR	0.0011988
FR-040	57	male	24	France	PRJEB6070	CTR	0.00361658
FR-052	53	female	30	France	PRJEB6070	CTR	0.00121883
FR-053	62	female	21	France	PRJEB6070	CTR	7.5663e-05
FR-060	53	male	32	France	PRJEB6070	CTR	0.000894148
FR-105	68	male	26	France	PRJEB6070	CTR	0.000432857
FR-110	59	female	25	France	PRJEB6070	CTR	0.00125471
FR-115	72	male	24	France	PRJEB6070	CTR	0.000264541
FR-116	55	female	20	France	PRJEB6070	CTR	0.00363393
FR-118	64	female	20	France	PRJEB6070	CTR	0.000563219
FR-121	59	male	25	France	PRJEB6070	CTR	0.000361098
FR-125	72	female	37	France	PRJEB6070	CRC	0.00440802
FR-129	63	female	27	France	PRJEB6070	CTR	7.18737e-05
FR-132	69	female	25	France	PRJEB6070	CTR	0.000246942
FR-139	61	female	24	France	PRJEB6070	CTR	6.16358e-05
FR-142	68	female	25	France	PRJEB6070	CTR	0.000230809
FR-152	63	female	21	France	PRJEB6070	CTR	0.000238534
FR-156	62	male	24	France	PRJEB6070	CTR	0.000527018
FR-166	64	male	27	France	PRJEB6070	CTR	0.00134688
FR-169	65	female	24	France	PRJEB6070	CTR	0.00040791
FR-170	62	female	21	France	PRJEB6070	CRC	0.000853319
FR-173	59	female	25	France	PRJEB6070	CTR	0.00739777
FR-187	70	male	25	France	PRJEB6070	CTR	0.000348127
FR-192	29	male	24	France	PRJEB6070	CTR	0.000946433
FR-193	25	male	24	France	PRJEB6070	CTR	0.00088987
FR-194	66	female	28	France	PRJEB6070	CTR	0.000102715
FR-195	63	female	23	France	PRJEB6070	CTR	0.000350529
FR-198	63	male	25	France	PRJEB6070	CTR	0.00151602
FR-200	58	male	24	France	PRJEB6070	CRC	0.00345362
FR-202	87	female	32	France	PRJEB6070	CRC	0.00144083
FR-208	63	male	22	France	PRJEB6070	CRC	0.00065437
FR-212	67	male	27	France	PRJEB6070	CTR	0.000731439
FR-213	61	female	23	France	PRJEB6070	CTR	0.00010826
FR-221	71	female	23	France	PRJEB6070	CTR	0.000402611
FR-223	79	male	30	France	PRJEB6070	CRC	0.00397245
FR-268	70	female	26	France	PRJEB6070	CRC	0.626375
FR-275	63	male	31	France	PRJEB6070	CRC	0.00802206
FR-276	63	male	NA	France	PRJEB6070	CTR	0.000155743
FR-281	50	female	24	France	PRJEB6070	CRC	0.000273464
FR-293	76	male	NA	France	PRJEB6070	CRC	0.00349587
FR-294	84	male	23	France	PRJEB6070	CTR	0.0001081
FR-298	73	female	24	France	PRJEB6070	CRC	0.000128832
FR-302	59	male	27	France	PRJEB6070	CRC	0.00107512
FR-305	50	male	25	France	PRJEB6070	CTR	0.000242879
FR-310	85	female	20	France	PRJEB6070	CRC	0.484173
FR-316	62	male	23	France	PRJEB6070	CTR	9.19198e-05
FR-328	73	female	26	France	PRJEB6070	CRC	0.000113134
FR-344	48	female	24	France	PRJEB6070	CRC	0.0037073
FR-349	61	male	23	France	PRJEB6070	CTR	9.56663e-05
FR-376	76	male	25	France	PRJEB6070	CRC	0.00257158
FR-390	61	female	34	France	PRJEB6070	CTR	0.00042906
FR-393	67	female	23	France	PRJEB6070	CTR	0.00033581
FR-398	44	female	26	France	PRJEB6070	CTR	9.88e-05
FR-399	63	female	22	France	PRJEB6070	CTR	0.000177417
FR-400	67	male	21	France	PRJEB6070	CTR	0.000161224
FR-404	59	female	20	France	PRJEB6070	CRC	0.00210858
FR-414	63	male	25	France	PRJEB6070	CRC	0.000753422
FR-430	80	male	29	France	PRJEB6070	CRC	0.00368758
FR-450	44	male	20	France	PRJEB6070	CRC	0.00037421
FR-451	78	male	19	France	PRJEB6070	CRC	0.00356189
FR-459	63	male	29	France	PRJEB6070	CRC	0.00120671
FR-460	77	female	22	France	PRJEB6070	CTR	0.000487931
FR-503	87	female	15	France	PRJEB6070	CRC	0.00549878
FR-504	56	female	23	France	PRJEB6070	CRC	0.000290655
FR-505	73	male	17	France	PRJEB6070	CRC	0.000845715
FR-506	60	male	26	France	PRJEB6070	CRC	0.000573237
FR-542	46	female	29	France	PRJEB6070	CTR	0.00143129
FR-551	72	male	22	France	PRJEB6070	CRC	0.00168711
FR-552	55	female	25	France	PRJEB6070	CRC	0.000507317
FR-558	67	female	28	France	PRJEB6070	CTR	0.000139045
FR-568	35	male	23	France	PRJEB6070	CTR	8.81653e-05
FR-617	80	female	23	France	PRJEB6070	CRC	0.00010011
FR-628	51	male	24	France	PRJEB6070	CRC	0.000105081
FR-652	64	male	21	France	PRJEB6070	CRC	0.00804632
FR-654	51	male	30	France	PRJEB6070	CRC	0.00185055
FR-667	67	male	25	France	PRJEB6070	CRC	0.000118333
FR-682	65	male	30	France	PRJEB6070	CTR	0.000185177
FR-684	67	male	25	France	PRJEB6070	CTR	5.31644e-05
FR-696	52	male	24	France	PRJEB6070	CTR	8.9272e-05
FR-716	60	female	28	France	PRJEB6070	CTR	0.000188898
FR-719	49	female	23	France	PRJEB6070	CTR	0.0391983
FR-721	62	female	20	France	PRJEB6070	CTR	3.6896e-05
FR-722	45	female	28	France	PRJEB6070	CRC	0.00782887
FR-723	79	female	22	France	PRJEB6070	CRC	0.0360544
FR-726	72	female	25	France	PRJEB6070	CTR	8.5721e-05
FR-728	64	female	30	France	PRJEB6070	CTR	0.000130993
FR-730	38	female	22	France	PRJEB6070	CTR	0.000371851
FR-734	64	male	30	France	PRJEB6070	CRC	0.000626524
FR-751	66	male	25	France	PRJEB6070	CTR	0.00010953
FR-759	74	male	27	France	PRJEB6070	CTR	0.000108568
FR-767	69	female	24	France	PRJEB6070	CRC	0.000834291
FR-768	69	female	30	France	PRJEB6070	CRC	0.000884213
FR-770	75	male	37	France	PRJEB6070	CRC	0.0185406
FR-772	69	female	25	France	PRJEB6070	CRC	0.244567
FR-780	68	male	23	France	PRJEB6070	CRC	0.00147296
FR-783	65	male	26	France	PRJEB6070	CRC	0.000126398
FR-788	62	male	26	France	PRJEB6070	CRC	0.000291936
FR-812	73	male	40	France	PRJEB6070	CRC	0.000203164
FR-815	82	male	24	France	PRJEB6070	CRC	0.000113362
FR-817	74	female	19	France	PRJEB6070	CRC	0.001076
FR-823	81	female	39	France	PRJEB6070	CRC	12.0975
FR-824	74	female	26	France	PRJEB6070	CRC	0.000258334
FR-825	65	male	24	France	PRJEB6070	CRC	0.00542376
FR-827	53	male	25	France	PRJEB6070	CRC	0.00144756
FR-828	67	male	28	France	PRJEB6070	CRC	1.19353
FR-830	54	female	22	France	PRJEB6070	CRC	0.00211529
FR-901	56	female	NA	France	PRJEB6070	CRC	0.0017748
FR-902	56	female	NA	France	PRJEB6070	CTR	0.00115201
SAMD00114722	64	male	22.46	Japan	PRJDB4176	CRC	0.00278249
SAMD00114724	66	female	22.6003	Japan	PRJDB4176	CRC	0.000273
SAMD00114727	61	male	28.2933	Japan	PRJDB4176	CRC	4.91524e-05
SAMD00114731	70	female	21.9076	Japan	PRJDB4176	CRC	7.21894e-05
SAMD00114734	72	male	22.1367	Japan	PRJDB4176	CTR	0.000144371
SAMD00114737	62	female	21.0828	Japan	PRJDB4176	CRC	0.0754705
SAMD00114753	65	male	21.3039	Japan	PRJDB4176	CRC	0.000314538
SAMD00114755	59	male	25.4581	Japan	PRJDB4176	CRC	0.00420974
SAMD00114760	78	male	22.68	Japan	PRJDB4176	CRC	0.0100662
SAMD00114761	30	male	25.6896	Japan	PRJDB4176	CRC	0.0049501
SAMD00114763	69	female	23.5556	Japan	PRJDB4176	CRC	0.000520793
SAMD00114765	57	female	18.369	Japan	PRJDB4176	CRC	0.00102464
SAMD00114767	38	male	24.3911	Japan	PRJDB4176	CRC	0.000576057
SAMD00114770	73	male	25.8166	Japan	PRJDB4176	CTR	0.000102199
SAMD00114778	59	female	20.0288	Japan	PRJDB4176	CTR	1.57483e-05
SAMD00114781	64	male	20.5191	Japan	PRJDB4176	CTR	1.52446e-05
SAMD00114782	44	female	26.6728	Japan	PRJDB4176	CRC	0.00503098
SAMD00114783	50	female	20.3428	Japan	PRJDB4176	CTR	0.000657495
SAMD00114792	67	female	26.0417	Japan	PRJDB4176	CTR	0.00221651
SAMD00114798	45	male	22.2222	Japan	PRJDB4176	CTR	0.000302292
SAMD00114803	62	male	24.6181	Japan	PRJDB4176	CRC	0.00217735
SAMD00114805	46	male	19.1512	Japan	PRJDB4176	CRC	0.000635095
SAMD00114813	70	female	17.3484	Japan	PRJDB4176	CRC	0.00162699
SAMD00114825	70	male	20.5761	Japan	PRJDB4176	CRC	6.57849e-05
SAMD00114826	63	female	17.4818	Japan	PRJDB4176	CRC	0.00030332
SAMD00114829	65	female	19.8189	Japan	PRJDB4176	CTR	1.81261e-05
SAMD00114834	76	male	22.1003	Japan	PRJDB4176	CTR	3.5736e-05
SAMD00114840	69	male	21.5139	Japan	PRJDB4176	CRC	0.000726797
SAMD00114842	76	female	23.4221	Japan	PRJDB4176	CTR	0.00018839
SAMD00114843	53	female	18.662	Japan	PRJDB4176	CTR	0.000936612
SAMD00114849	45	female	23.4224	Japan	PRJDB4176	CRC	0.00153809
SAMD00114859	75	female	22.6667	Japan	PRJDB4176	CTR	8.85184e-05
SAMD00114862	78	male	22.8624	Japan	PRJDB4176	CTR	0.000305134
SAMD00114863	59	female	22.6562	Japan	PRJDB4176	CRC	0.000138497
SAMD00114865	45	male	23.9512	Japan	PRJDB4176	CTR	5.24752e-05
SAMD00114871	64	male	23.1084	Japan	PRJDB4176	CRC	0.000419936
SAMD00114874	76	male	21.7993	Japan	PRJDB4176	CTR	0.000146074
SAMD00114880	42	female	25.5937	Japan	PRJDB4176	CTR	5.9778e-05
SAMD00114884	32	female	22.3478	Japan	PRJDB4176	CRC	0.000953757
SAMD00114892	49	female	19.3821	Japan	PRJDB4176	CRC	0.000328823
SAMD00114893	67	female	20.1746	Japan	PRJDB4176	CRC	0.000347586
SAMD00114895	49	female	22.3081	Japan	PRJDB4176	CTR	6.66965e-05
SAMD00114912	78	male	25.9095	Japan	PRJDB4176	CRC	0.00437912
SAMD00114915	54	female	20.5688	Japan	PRJDB4176	CRC	0.0258093
SAMD00114918	42	male	26.1738	Japan	PRJDB4176	CTR	0.000168501
SAMD00114920	59	female	20.9566	Japan	PRJDB4176	CRC	7.73651e-05
SAMD00114929	40	male	22.9819	Japan	PRJDB4176	CTR	5.8402e-05
SAMD00114931	70	male	24.2424	Japan	PRJDB4176	CRC	0.000264369
SAMD00114938	76	male	25.9695	Japan	PRJDB4176	CTR	1.76982e-05
SAMD00114946	46	female	17.4449	Japan	PRJDB4176	CRC	0.000504346
SAMD00114950	49	female	21.2306	Japan	PRJDB4176	CTR	0.000200913
SAMD00114953	63	male	22.0581	Japan	PRJDB4176	CTR	0.000183392
SAMD00114954	62	male	25.5937	Japan	PRJDB4176	CRC	0.0011725
SAMD00114959	49	male	27.3982	Japan	PRJDB4176	CTR	0.0018863
SAMD00114964	75	female	22.2222	Japan	PRJDB4176	CRC	0.0150673
SAMD00114966	73	female	20.5457	Japan	PRJDB4176	CRC	0.000288254
SAMD00114967	51	male	28.3848	Japan	PRJDB4176	CTR	0.00182823
SAMD00114970	66	female	25.4109	Japan	PRJDB4176	CTR	3.30736e-05
SAMD00114974	71	female	18.0172	Japan	PRJDB4176	CTR	0.000405612
SAMD00114977	66	male	23.6652	Japan	PRJDB4176	CTR	0.000226123
SAMD00114982	64	female	23.1911	Japan	PRJDB4176	CTR	0.0010043
SAMD00114983	77	female	18.7305	Japan	PRJDB4176	CTR	0.000331513
SAMD00114994	44	male	22.0522	Japan	PRJDB4176	CTR	6.33572e-05
SAMD00114997	74	male	20.6852	Japan	PRJDB4176	CTR	0.00107725
SAMD00114998	70	male	23.6614	Japan	PRJDB4176	CTR	7.87876e-05
SAMD00115000	55	male	24.5779	Japan	PRJDB4176	CRC	0.0006504
SAMD00115001	70	male	25.7117	Japan	PRJDB4176	CTR	0.0002211
SAMD00115002	75	male	22.3081	Japan	PRJDB4176	CTR	0.00981528
SAMD00115008	76	male	23.7954	Japan	PRJDB4176	CTR	5.66485e-05
SAMD00115009	76	male	25.8806	Japan	PRJDB4176	CTR	0.00585783
SAMD00115013	28	male	26.2976	Japan	PRJDB4176	CRC	0.000111908
SAMD00115020	69	female	25.6369	Japan	PRJDB4176	CRC	0.0146527
SAMD00115022	73	female	20.7031	Japan	PRJDB4176	CTR	0.00036699
SAMD00115023	77	female	23.634	Japan	PRJDB4176	CTR	0.000166428
SAMD00115035	51	male	20.7612	Japan	PRJDB4176	CRC	0.000764027
SAMD00154991	65	male	21.5645	Japan	PRJDB4176	CTR	0.000136922
SAMD00154992	66	female	22.3478	Japan	PRJDB4176	CTR	0.00144059
SAMD00154993	48	male	23.03	Japan	PRJDB4176	CRC	0.000283881
SAMD00154994	65	male	21.3839	Japan	PRJDB4176	CRC	3.20663e-05
SAMD00154995	70	male	18.9619	Japan	PRJDB4176	CRC	0.00250871
