# Supplementary material for: Host DNA contents in fecal metagenomics as a biomarker for intestinal diseases and effective treatment
Source: BMC Genomics. 2020 May 11;21:348. doi: 10.1186/s12864-020-6749-z (PMC7216530; doi:10.1186/s12864-020-6749-z)
Supplement: Supplementary file 3 — Additional file 3: Table S3. Species that correlated with HDC in more than two CRC datasets statistically. Species whose Spearman p-value < 0.05 in at least two projects were deemed as HDC correlated species. The column overlap = “1” means that the species is a signature feature whose abundance were significantly different in patients when compared with controls. [file 12864_2020_6749_MOESM3_ESM.xlsx]

## Sheet: Table S3
Table S3. Species that correlated with HDC in more than two CRC datasets statistically. Species whose Spearman p-value <0.05 in at least two projects were deemed as HDC correlated species. The column overlap = "1" means that the species is a signature feature whose abundance were significantly different in patients when compared with controls.
Project	Species	coef	P-value	overlap
PRJEB27928	Eggerthella spp.	0.247084	0.025227	0
PRJEB27928	Porphyromonas asaccharolytica	0.376353	0.000492577	1
PRJEB27928	Porphyromonas uenonis	0.375992	0.000499267	1
PRJEB27928	Streptococcus salivarius	-0.291012	0.00799123	0
PRJEB27928	Clostridium symbiosum	0.258267	0.019145	1
PRJEB27928	Parvimonas micra	0.374909	0.000519837	1
PRJEB27928	Parvimonas spp.	0.4416	3.28048e-05	1
PRJEB27928	Lachnospiraceae bacterium 3 1 57FAA CT1	0.338325	0.00187811	0
PRJEB27928	Roseburia intestinalis	-0.33669	0.0019822	1
PRJEB27928	Roseburia inulinivorans	-0.22585	0.04133	0
PRJEB27928	Peptostreptococcus stomatis	0.331058	0.00238161	1
PRJEB27928	Peptostreptococcus spp.	0.318565	0.00353599	1
PRJEB27928	Coprobacillus spp.	0.236197	0.0326513	0
PRJEB27928	Solobacterium moorei	0.368736	0.000652631	1
PRJEB27928	Fusobacterium nucleatum	0.409371	0.000134054	1
PRJEB12449	Porphyromonas asaccharolytica	0.344971	0.000335463	1
PRJEB12449	Porphyromonas uenonis	0.293852	0.00246473	1
PRJEB12449	Parvimonas spp.	0.430627	5.04457e-06	1
PRJEB12449	Lachnospiraceae bacterium 3 1 57FAA CT1	0.247299	0.0113763	0
PRJEB12449	Escherichia coli	0.296115	0.00227286	0
PRJEB10878	Eggerthella spp.	0.21965	0.0127321	0
PRJEB10878	Bacteroides fragilis	0.180929	0.0409732	0
PRJEB10878	Porphyromonas asaccharolytica	0.190598	0.0311612	1
PRJEB10878	Gemella morbillorum	0.260058	0.00303129	1
PRJEB10878	Clostridium hathewayi	0.303093	0.000505836	1
PRJEB10878	Clostridium symbiosum	0.220604	0.0123398	1
PRJEB10878	Parvimonas micra	0.299211	0.000601519	1
PRJEB10878	Parvimonas spp.	0.333056	0.000122332	1
PRJEB10878	Eubacterium rectale	-0.304385	0.000477253	0
PRJEB10878	Ruminococcus torques	0.255614	0.00358997	0
PRJEB10878	Lachnospiraceae bacterium 3 1 57FAA CT1	0.356268	3.66824e-05	0
PRJEB10878	Lachnospiraceae bacterium 7 1 58FAA	0.299646	0.000590032	1
PRJEB10878	Roseburia intestinalis	-0.196462	0.0262418	1
PRJEB10878	Roseburia inulinivorans	-0.221996	0.0117866	0
PRJEB10878	Peptostreptococcus stomatis	0.28521	0.0011017	1
PRJEB10878	Ruminococcaceae bacterium D16	0.188497	0.0331043	0
PRJEB10878	Subdoligranulum sp 4 3 54A2FAA	0.395759	3.76768e-06	0
PRJEB10878	Coprobacillus spp.	0.18943	0.0322288	0
PRJEB10878	Fusobacterium nucleatum	0.381601	8.81636e-06	1
PRJEB7774	Bacteroides fragilis	0.200903	0.037991	0
PRJEB7774	Lachnospiraceae bacterium 3 1 57FAA CT1	0.260271	0.00677973	0
PRJEB7774	Lachnospiraceae bacterium 7 1 58FAA	0.266027	0.00561301	1
PRJEB7774	Parvimonas spp.	0.239639	0.0129164	1
PRJEB7774	Porphyromonas asaccharolytica	0.199625	0.0392575	1
PRJEB7774	Porphyromonas uenonis	0.20696	0.032445	1
PRJEB7774	Ruminococcaceae bacterium D16	0.191274	0.0484298	0
PRJEB7774	Subdoligranulum sp 4 3 54A2FAA	0.19325	0.0461126	0
PRJEB7774	Subdoligranulum spp.	0.252542	0.00868231	0
PRJEB6070	Clostridium hathewayi	0.166998	0.0365762	1
PRJEB6070	Eubacterium rectale	-0.166964	0.0366153	0
PRJEB6070	Fusobacterium gonidiaformans	0.1771	0.0264941	0
PRJEB6070	Fusobacterium nucleatum	0.318443	4.81319e-05	1
PRJEB6070	Gemella morbillorum	0.317271	5.14942e-05	1
PRJEB6070	Parvimonas micra	0.273733	0.000522488	1
PRJEB6070	Parvimonas spp.	0.239075	0.00256546	1
PRJEB6070	Peptostreptococcus stomatis	0.28891	0.000242858	1
PRJEB6070	Peptostreptococcus spp.	0.216984	0.00633959	1
PRJEB6070	Porphyromonas asaccharolytica	0.275637	0.000475735	1
PRJEB6070	Roseburia intestinalis	-0.291307	0.000214328	1
PRJEB6070	Ruminococcaceae bacterium D16	0.181944	0.022572	0
PRJEB6070	Streptococcus salivarius	-0.218153	0.00605584	0
PRJEB6070	Subdoligranulum spp.	0.34768	8.13525e-06	0
PRJNA447983_cohort1	Bacteroides fragilis	0.447393	0.000782822	0
PRJNA447983_cohort1	Clostridium hathewayi	0.271351	0.0493675	1
PRJNA447983_cohort1	Clostridium symbiosum	0.413383	0.00209376	1
PRJNA447983_cohort1	Escherichia coli	0.411893	0.00218102	0
PRJNA447983_cohort1	Fusobacterium gonidiaformans	0.324532	0.0177471	0
PRJNA447983_cohort1	Fusobacterium nucleatum	0.327303	0.0167439	1
PRJNA447983_cohort1	Lachnospiraceae bacterium 3 1 57FAA CT1	0.409818	0.00230788	0
PRJNA447983_cohort1	Peptostreptococcus stomatis	0.332214	0.0150841	1
PRJNA447983_cohort1	Ruminococcus torques	0.403479	0.00273711	0
PRJNA447983_cohort1	Solobacterium moorei	0.321398	0.0189428	1
PRJDB4176	Parvimonas spp.	0.242219	0.0304093	1
