# Supplementary material for: Host DNA contents in fecal metagenomics as a biomarker for intestinal diseases and effective treatment
Source: BMC Genomics. 2020 May 11;21:348. doi: 10.1186/s12864-020-6749-z (PMC7216530; doi:10.1186/s12864-020-6749-z)
Supplement: Supplementary file 4 — Additional file 4: Table S4. Pathways that correlated with HDC in more than two CRC datasets statistically. Pathways whose Spearman p-value < 0.05 in at least two projects were deemed as HDC correlated Pathways. The column overlap = “1” means that the pathway is a signature feature whose abundance were significantly different in patients when compared with controls. [file 12864_2020_6749_MOESM4_ESM.xlsx]

## Sheet: Table S4
Table S4. Pathways that correlated with HDC in more than two CRC datasets statistically. Pathways whose Spearman p-value <0.05 in at least two projects were deemed as HDC correlated Pathways. The column overlap = "1" means that the pathway is a signature feature whose abundance were significantly different in patients when compared with controls.
Project	Abb of pathways	pathways	coef	P-value	overlap
PRJEB12449	FUC-RHAMCAT-PWY	superpathway of fucose and rhamnose degradation	0.228314	0.0197487	1
PRJNA447983_cohort1	FUC-RHAMCAT-PWY	superpathway of fucose and rhamnose degradation	0.393803	0.00352897	1
PRJEB12449	GALACT-GLUCUROCAT-PWY	superpathway of hexuronide and hexuronate degradation	-0.197439	0.0445391	0
PRJEB7774	GALACT-GLUCUROCAT-PWY	superpathway of hexuronide and hexuronate degradation	-0.240982	0.0124043	0
PRJEB7774	GLCMANNANAUT-PWY	superpathway of N-acetylglucosamine, N-acetylmannosamine and N-acetylneuraminate degradation	-0.337291	0.00038132	0
PRJEB10878	GLCMANNANAUT-PWY	superpathway of N-acetylglucosamine, N-acetylmannosamine and N-acetylneuraminate degradation	-0.178384	0.0439489	0
PRJEB7774	GLYCOGENSYNTH-PWY	glycogen biosynthesis I (from ADP-D-Glucose)	-0.199857	0.0390247	1
PRJEB6070	GLYCOGENSYNTH-PWY	glycogen biosynthesis I (from ADP-D-Glucose)	-0.31533	5.75544e-05	1
PRJEB27928	GLYCOGENSYNTH-PWY	glycogen biosynthesis I (from ADP-D-Glucose)	-0.294675	0.00720154	1
PRJEB7774	GOLPDLCAT-PWY	superpathway of glycerol degradation to 1,3-propanediol	-0.195488	0.0436013	0
PRJEB6070	GOLPDLCAT-PWY	superpathway of glycerol degradation to 1,3-propanediol	-0.268254	0.000681714	0
PRJEB7774	HISDEG-PWY	L-histidine degradation I	0.216031	0.025427	0
PRJEB10878	HISDEG-PWY	L-histidine degradation I	0.193989	0.0282286	0
PRJEB6070	HISDEG-PWY	L-histidine degradation I	0.375957	1.22035e-06	0
PRJEB27928	HISTSYN-PWY	L-histidine biosynthesis	-0.21936	0.0476945	1
PRJEB6070	HISTSYN-PWY	L-histidine biosynthesis	-0.369126	1.96227e-06	1
PRJEB7774	HOMOSER-METSYN-PWY	L-methionine biosynthesis I	-0.192715	0.0467307	1
PRJEB6070	HOMOSER-METSYN-PWY	L-methionine biosynthesis I	-0.330947	2.30048e-05	1
PRJEB6070	LACTOSECAT-PWY	lactose and galactose degradation I	-0.187368	0.0187834	0
PRJEB7774	LACTOSECAT-PWY	lactose and galactose degradation I	-0.230843	0.0167469	0
PRJEB6070	OANTIGEN-PWY	O-antigen building blocks biosynthesis (E. coli)	-0.306452	9.48157e-05	1
PRJEB7774	OANTIGEN-PWY	O-antigen building blocks biosynthesis (E. coli)	-0.206332	0.0329862	1
PRJEB7774	P108-PWY	pyruvate fermentation to propanoate I	0.197408	0.0415378	1
PRJEB6070	P108-PWY	pyruvate fermentation to propanoate I	0.258942	0.00105797	1
PRJEB6070	P162-PWY	L-glutamate degradation V (via hydroxyglutarate)	0.381309	8.34768e-07	1
PRJEB10878	P162-PWY	L-glutamate degradation V (via hydroxyglutarate)	0.282762	0.00122082	1
PRJEB7774	P185-PWY	formaldehyde assimilation III (dihydroxyacetone cycle)	-0.217784	0.0242314	0
PRJEB6070	P185-PWY	formaldehyde assimilation III (dihydroxyacetone cycle)	-0.239672	0.00250054	0
PRJEB10878	POLYAMSYN-PWY	superpathway of polyamine biosynthesis I	-0.248094	0.00474849	0
PRJEB27928	POLYAMSYN-PWY	superpathway of polyamine biosynthesis I	-0.281353	0.0104492	0
PRJNA447983_cohort1	PWY-1269	CMP-3-deoxy-D-manno-octulosonate biosynthesis I	0.400705	0.00294617	1
PRJEB6070	PWY-1269	CMP-3-deoxy-D-manno-octulosonate biosynthesis I	0.258625	0.00107359	1
PRJEB12449	PWY-5083	NAD/NADH phosphorylation and dephosphorylation	0.225441	0.0213928	0
PRJNA447983_cohort1	PWY-5083	NAD/NADH phosphorylation and dephosphorylation	0.374983	0.00566508	0
PRJEB27928	PWY-5177	glutaryl-CoA degradation	-0.230809	0.0369569	1
PRJEB10878	PWY-5177	glutaryl-CoA degradation	-0.237039	0.0070603	1
PRJEB6070	PWY-5177	glutaryl-CoA degradation	-0.275442	0.00048034	1
PRJEB10878	PWY-5367	petroselinate biosynthesis	-0.263694	0.00263401	1
PRJEB27928	PWY-5367	petroselinate biosynthesis	-0.219626	0.0474186	1
PRJEB6070	PWY-5367	petroselinate biosynthesis	-0.428007	2.25121e-08	1
PRJEB7774	PWY-5384	sucrose degradation IV (sucrose phosphorylase)	-0.220165	0.0226854	1
PRJEB10878	PWY-5384	sucrose degradation IV (sucrose phosphorylase)	-0.22984	0.00905763	1
PRJEB6070	PWY-5384	sucrose degradation IV (sucrose phosphorylase)	-0.312846	6.62876e-05	1
PRJEB7774	PWY-5659	GDP-mannose biosynthesis	-0.281295	0.00333477	0
PRJEB6070	PWY-5659	GDP-mannose biosynthesis	-0.243505	0.00211833	0
PRJEB7774	PWY-6123	inosine-5'-phosphate biosynthesis I	-0.256314	0.00770199	0
PRJEB6070	PWY-6123	inosine-5'-phosphate biosynthesis I	-0.233737	0.00321669	0
PRJEB6070	PWY-6124	inosine-5'-phosphate biosynthesis II	-0.226071	0.00441359	0
PRJEB7774	PWY-6124	inosine-5'-phosphate biosynthesis II	-0.249064	0.00968198	0
PRJEB6070	PWY-621	sucrose degradation III (sucrose invertase)	-0.447702	4.12813e-09	1
PRJEB10878	PWY-621	sucrose degradation III (sucrose invertase)	-0.254475	0.00374725	1
PRJEB27928	PWY-621	sucrose degradation III (sucrose invertase)	-0.259978	0.0183356	1
PRJEB7774	PWY-621	sucrose degradation III (sucrose invertase)	-0.351976	0.00020096	1
PRJEB10878	PWY-6284	superpathway of unsaturated fatty acids biosynthesis (E. coli)	-0.25095	0.00427402	0
PRJEB6070	PWY-6284	superpathway of unsaturated fatty acids biosynthesis (E. coli)	-0.297698	0.000152751	0
PRJEB6070	PWY-6317	galactose degradation I (Leloir pathway)	-0.328819	2.61433e-05	1
PRJEB27928	PWY-6317	galactose degradation I (Leloir pathway)	-0.229177	0.0383516	1
PRJEB7774	PWY-6317	galactose degradation I (Leloir pathway)	-0.242912	0.0116998	1
PRJEB10878	PWY-6353	purine nucleotides degradation II (aerobic)	-0.275127	0.00167192	0
PRJEB6070	PWY-6353	purine nucleotides degradation II (aerobic)	-0.183885	0.0211464	0
PRJEB7774	PWY-6527	stachyose degradation	-0.279708	0.00352498	1
PRJEB6070	PWY-6527	stachyose degradation	-0.2639	0.000838868	1
PRJEB6070	PWY-6595	superpathway of guanosine nucleotides degradation (plants)	-0.161304	0.0435685	0
PRJEB7774	PWY-6595	superpathway of guanosine nucleotides degradation (plants)	-0.275711	0.00404785	0
PRJEB6070	PWY-6606	guanosine nucleotides degradation II	-0.166889	0.0367009	0
PRJEB10878	PWY-6606	guanosine nucleotides degradation II	-0.203517	0.0212163	0
PRJEB7774	PWY-6606	guanosine nucleotides degradation II	-0.210231	0.0297458	0
PRJEB10878	PWY-7199	pyrimidine deoxyribonucleosides salvage	-0.2319	0.00844055	0
PRJEB6070	PWY-7199	pyrimidine deoxyribonucleosides salvage	-0.166287	0.0373937	0
PRJNA447983_cohort1	PWY-7234	inosine-5'-phosphate biosynthesis III	-0.307917	0.0248953	0
PRJEB7774	PWY-7234	inosine-5'-phosphate biosynthesis III	-0.244421	0.0111737	0
PRJNA447983_cohort1	PWY-724	superpathway of L-lysine, L-threonine and L-methionine biosynthesis II	-0.32872	0.0162497	0
PRJEB7774	PWY-724	superpathway of L-lysine, L-threonine and L-methionine biosynthesis II	-0.191648	0.0479847	0
PRJNA447983_cohort1	PWY-821	superpathway of sulfur amino acid biosynthesis (Saccharomyces cerevisiae)	0.345309	0.0113295	0
PRJEB12449	PWY-821	superpathway of sulfur amino acid biosynthesis (Saccharomyces cerevisiae)	0.195536	0.0466764	0
PRJEB6070	PWY0-1296	purine ribonucleosides degradation	-0.196578	0.0136039	0
PRJEB7774	PWY0-1296	purine ribonucleosides degradation	-0.200357	0.038528	0
PRJEB6070	PWY0-1298	superpathway of pyrimidine deoxyribonucleosides degradation	-0.269897	0.000629798	0
PRJEB10878	PWY0-1298	superpathway of pyrimidine deoxyribonucleosides degradation	-0.182613	0.0390988	0
PRJEB7774	PWY0-1298	superpathway of pyrimidine deoxyribonucleosides degradation	-0.395541	2.47855e-05	0
PRJEB7774	PWY4LZ-257	superpathway of fermentation (Chlamydomonas reinhardtii)	-0.249838	0.00945117	0
PRJEB6070	PWY4LZ-257	superpathway of fermentation (Chlamydomonas reinhardtii)	-0.18734	0.0188014	0
PRJEB6070	PWY66-422	D-galactose degradation V (Leloir pathway)	-0.301971	0.000121257	1
PRJEB7774	PWY66-422	D-galactose degradation V (Leloir pathway)	-0.264562	0.00589152	1
PRJEB27928	PWY66-422	D-galactose degradation V (Leloir pathway)	-0.229373	0.038182	1
PRJEB10878	SALVADEHYPOX-PWY	adenosine nucleotides degradation II	-0.262724	0.00273509	0
PRJEB6070	SALVADEHYPOX-PWY	adenosine nucleotides degradation II	-0.223904	0.00481786	0
PRJNA447983_cohort1	THISYN-PWY	superpathway of thiamin diphosphate biosynthesis I	0.292751	0.033396	0
PRJEB6070	THISYN-PWY	superpathway of thiamin diphosphate biosynthesis I	0.170576	0.0326867	0
PRJEB6070	UDPNAGSYN-PWY	UDP-N-acetyl-D-glucosamine biosynthesis I	-0.285179	0.000294373	1
PRJEB7774	UDPNAGSYN-PWY	UDP-N-acetyl-D-glucosamine biosynthesis I	-0.237505	0.0137678	1
PRJEB10878	UDPNAGSYN-PWY	UDP-N-acetyl-D-glucosamine biosynthesis I	-0.194504	0.0278046	1
