# Supplementary material for: Host DNA contents in fecal metagenomics as a biomarker for intestinal diseases and effective treatment
Source: BMC Genomics. 2020 May 11;21:348. doi: 10.1186/s12864-020-6749-z (PMC7216530; doi:10.1186/s12864-020-6749-z)
Supplement: Supplementary file 5 — Additional file 5: Table S5. A list of samples of the CD project (SRP057027) and their HDC% produced by two ways. Our HDC% were generated using Bowtie2, while Lewis’s HDC% were generated using BMtagger (pmid:26468751). [file 12864_2020_6749_MOESM5_ESM.xlsx]

## Sheet: Table S5
Table S5. A list of samples of the CD project and their HDC% produced by two ways. Our HDC% were generated using Bowtie2, while Lewis's HDC% were generated using BMtagger (pmid :26468751).
SampleID	ProjectID	Sample.Type	Sample.group	our_HDC	Lewis_HDC	sample	run_id	Antibiotic	Steroids	FCP	Treatment	Time	FCP.response
SAMN03469222	SRP057027	Control	Control	6.03003	10.1983	4000	SRR2145359	Not.Use	NA	NA	NA	NA	NA
SAMN03469223	SRP057027	Control	Control	0.345059	0.528804	4001	SRR2145360	Not.Use	NA	NA	NA	NA	NA
SAMN03469224	SRP057027	Control	Control	0.0598143	0.0985478	4002	SRR2145361	Not.Use	NA	NA	NA	NA	NA
SAMN03469225	SRP057027	Control	Control	0.191314	0.372935	4004	SRR2145362	Not.Use	NA	NA	NA	NA	NA
SAMN03469226	SRP057027	Control	Control	0.246859	0.61283	4005	SRR2145363	Not.Use	NA	NA	NA	NA	NA
SAMN03469227	SRP057027	Control	Control	0.951431	1.2993	4006	SRR2145364	Not.Use	NA	NA	NA	NA	NA
SAMN03469228	SRP057027	Control	Control	0.0335793	0.120913	4007	SRR2145365	Not.Use	NA	NA	NA	NA	NA
SAMN03469229	SRP057027	Control	Control	0.411768	0.580425	4009	SRR2145366	Not.Use	NA	NA	NA	NA	NA
SAMN03469231	SRP057027	Control	Control	0.0168767	0.0650514	4011	SRR2145368	Not.Use	NA	NA	NA	NA	NA
SAMN03469232	SRP057027	Control	Control	0.0290748	0.05639	4013	SRR2145369	Not.Use	NA	NA	NA	NA	NA
SAMN03469233	SRP057027	Control	Control	0.0170001	0.0458333	4014	SRR2145370	Not.Use	NA	NA	NA	NA	NA
SAMN03469234	SRP057027	Control	Control	0.0968369	0.28328	4017	SRR2145371	Not.Use	NA	NA	NA	NA	NA
SAMN03469235	SRP057027	Control	Control	0.107373	0.263986	4018	SRR2145372	Not.Use	NA	NA	NA	NA	NA
SAMN03469236	SRP057027	Control	Control	0.225659	0.360965	4019	SRR2145373	Not.Use	NA	NA	NA	NA	NA
SAMN03469237	SRP057027	Control	Control	0.053064	0.164155	4020	SRR2145374	Not.Use	NA	NA	NA	NA	NA
SAMN03469238	SRP057027	Control	Control	0.025967	0.0629986	4021	SRR2145375	Not.Use	NA	NA	NA	NA	NA
SAMN03469239	SRP057027	Control	Control	0.0638889	0.125538	4022	SRR2145376	Not.Use	NA	NA	NA	NA	NA
SAMN03469240	SRP057027	Control	Control	0.0478296	0.14605	4023	SRR2145377	Not.Use	NA	NA	NA	NA	NA
SAMN03469241	SRP057027	Control	Control	0.109365	0.379264	4024	SRR2145378	Not.Use	NA	NA	NA	NA	NA
SAMN03469242	SRP057027	Control	Control	0.0608958	0.115995	4025	SRR2145379	Not.Use	NA	NA	NA	NA	NA
SAMN03469243	SRP057027	Control	Control	0.0368449	0.0992043	4026	SRR2145380	Not.Use	NA	NA	NA	NA	NA
SAMN03469244	SRP057027	Control	Control	0.462734	0.797711	4027	SRR2145381	Not.Use	NA	NA	NA	NA	NA
SAMN03469245	SRP057027	Control	Control	0.0382362	0.137089	4028	SRR2145382	Not.Use	NA	NA	NA	NA	NA
SAMN03469246	SRP057027	Control	Control	0.188214	0.431517	4029	SRR2145383	Not.Use	NA	NA	NA	NA	NA
SAMN03469247	SRP057027	Control	Control	0.936158	2.31046	4030	SRR2145384	Not.Use	NA	NA	NA	NA	NA
SAMN03469248	SRP057027	Crohn	Baseline	88.7515	91.0922	5001	SRR2145575	Not.Use	Not.Use	2137	antiTNF	1	NA
SAMN03469249	SRP057027	Crohn	Week1	88.2791	89.318	5001	SRR2145576	Not.Use	Not.Use	607	antiTNF	2	non_responde
SAMN03469250	SRP057027	Crohn	Week4	19.1575	19.6892	5001	SRR2145577	Not.Use	Not.Use	867	antiTNF	3	non_responde
SAMN03469251	SRP057027	Crohn	Week8	0.750551	0.851337	5001	SRR2145578	Not.Use	Not.Use	557	antiTNF	4	non_responde
SAMN03469252	SRP057027	Crohn	Baseline	27.7329	27.6042	5002	SRR2145579	Not.Use	Use	2178	antiTNF	1	NA
SAMN03469253	SRP057027	Crohn	Week1	17.159	17.0893	5002	SRR2145580	Not.Use	Use	950	antiTNF	2	non_responde
SAMN03469254	SRP057027	Crohn	Week4	88.4222	88.5445	5002	SRR2145581	Not.Use	Use	1947	antiTNF	3	non_responde
SAMN03469255	SRP057027	Crohn	Week8	89.3924	89.5499	5002	SRR2145582	Not.Use	Use	1880	antiTNF	4	non_responde
SAMN03469256	SRP057027	Crohn	Baseline	0.339128	0.434072	5003	SRR2145583	Not.Use	Not.Use	1854	antiTNF	1	NA
SAMN03469257	SRP057027	Crohn	Week1	3.78659	4.75838	5003	SRR2145584	Not.Use	Not.Use	1177	antiTNF	2	non_responde
SAMN03469258	SRP057027	Crohn	Week4	0.135192	0.202059	5003	SRR2145585	Not.Use	Not.Use	282	antiTNF	3	non_responde
SAMN03469259	SRP057027	Crohn	Week8	0.477459	0.729021	5003	SRR2145586	Not.Use	Not.Use	46	antiTNF	4	responde
SAMN03469260	SRP057027	Crohn	Baseline	21.1253	31.4914	5004	SRR2145587	Not.Use	Not.Use	1625	PEN	1	NA
SAMN03469261	SRP057027	Crohn	Week1	0.182518	0.22623	5004	SRR2145588	Not.Use	Not.Use	161	PEN	2	responde
SAMN03469262	SRP057027	Crohn	Week4	16.5044	21.1037	5004	SRR2145589	Not.Use	Not.Use	1458	PEN	3	non_responde
SAMN03469263	SRP057027	Crohn	Week8	0.315003	0.454018	5004	SRR2145591	Not.Use	Not.Use	981	PEN	4	non_responde
SAMN03469268	SRP057027	Crohn	Baseline	0.0215105	0.0406171	5006	SRR2145592	Not.Use	Not.Use	343	antiTNF	1	NA
SAMN03469269	SRP057027	Crohn	Week1	0.0213291	0.0669022	5006	SRR2145593	Not.Use	Not.Use	970	antiTNF	2	non_responde
SAMN03469270	SRP057027	Crohn	Week4	0.0910082	0.145072	5006	SRR2145594	Not.Use	Not.Use	280	antiTNF	3	non_responde
SAMN03469271	SRP057027	Crohn	Week8	0.0144806	0.02565	5006	SRR2145590	Not.Use	Not.Use	144	antiTNF	4	responde
SAMN03469272	SRP057027	Crohn	Baseline	8.36184	12.301	5007	SRR2145595	Use	Not.Use	1374	antiTNF	1	NA
SAMN03469273	SRP057027	Crohn	Week1	0.495903	0.732059	5007	SRR2145596	Use	Not.Use	213	antiTNF	2	responde
SAMN03469274	SRP057027	Crohn	Week4	1.02204	1.35371	5007	SRR2145597	Not.Use	Not.Use	228	antiTNF	3	responde
SAMN03469275	SRP057027	Crohn	Week8	1.23075	1.57842	5007	SRR2145598	Not.Use	Not.Use	631	antiTNF	4	non_responde
SAMN03469276	SRP057027	Crohn	Baseline	0.0551385	0.0781932	5008	SRR2145599	Not.Use	Not.Use	852	PEN	1	NA
SAMN03469277	SRP057027	Crohn	Week1	0.126374	0.273092	5008	SRR2145600	Not.Use	Not.Use	338	PEN	2	non_responde
SAMN03469278	SRP057027	Crohn	Week4	0.493988	0.590989	5008	SRR2145601	Not.Use	Not.Use	332	PEN	3	non_responde
SAMN03469279	SRP057027	Crohn	Week8	0.308509	0.586455	5008	SRR2145602	Not.Use	Not.Use	NA	PEN	4	non_responde
SAMN03469280	SRP057027	Crohn	Baseline	0.263184	0.446603	5010	SRR2145603	Not.Use	Not.Use	1311	antiTNF	1	NA
SAMN03469282	SRP057027	Crohn	Week4	0.0759957	0.189386	5010	SRR2145605	Not.Use	Not.Use	279	antiTNF	3	NA
SAMN03469283	SRP057027	Crohn	Week8	0.296941	0.62662	5010	SRR2145606	Not.Use	Not.Use	412	antiTNF	4	NA
SAMN03469284	SRP057027	Crohn	Baseline	60.5497	77.0695	5011	SRR2145609	Use	Use	2144	PEN	1	NA
SAMN03469285	SRP057027	Crohn	Week1	34.6615	53.1918	5011	SRR2145610	Use	Use	1598	PEN	2	non_responde
SAMN03469286	SRP057027	Crohn	Week4	1.26899	1.88624	5011	SRR2145611	Use	Use	482	PEN	3	non_responde
SAMN03469287	SRP057027	Crohn	Week8	0.398379	0.595596	5011	SRR2145612	Use	Use	1041	PEN	4	non_responde
SAMN03469288	SRP057027	Crohn	Baseline	13.0077	16.256	5012	SRR2145607	Not.Use	Use	461	PEN	1	NA
SAMN03469289	SRP057027	Crohn	Week1	0.226815	0.282247	5012	SRR2145608	Not.Use	Use	1125	PEN	2	non_responde
SAMN03469290	SRP057027	Crohn	Week4	1.09321	1.43254	5012	SRR2145613	Not.Use	Use	2500	PEN	3	non_responde
SAMN03469291	SRP057027	Crohn	Week8	2.76257	3.27137	5012	SRR2145614	Not.Use	Use	1129	PEN	4	non_responde
SAMN03469292	SRP057027	Crohn	Baseline	0.553164	0.814175	5013	SRR2145615	Not.Use	Not.Use	1504	PEN	1	NA
SAMN03469293	SRP057027	Crohn	Week1	0.106589	0.151262	5013	SRR2145616	Not.Use	Not.Use	372	PEN	2	non_responde
SAMN03469294	SRP057027	Crohn	Week4	0.0158927	0.03314	5013	SRR2145617	Not.Use	Not.Use	747	PEN	3	non_responde
SAMN03469295	SRP057027	Crohn	Week8	0.00894593	0.0225917	5013	SRR2145618	Not.Use	Not.Use	743	PEN	4	non_responde
SAMN03469296	SRP057027	Crohn	Baseline	0.0784503	0.106357	5015	SRR2145619	Use	Use	392	antiTNF	1	NA
SAMN03469297	SRP057027	Crohn	Week1	0.00470081	0.0120548	5015	SRR2145620	Use	Use	80	antiTNF	2	responde
SAMN03469298	SRP057027	Crohn	Week4	0.0107446	0.0220364	5015	SRR2145621	Use	Use	24	antiTNF	3	responde
SAMN03469299	SRP057027	Crohn	Week8	0.0129397	0.0231414	5015	SRR2145622	Use	Use	26	antiTNF	4	responde
SAMN03469300	SRP057027	Crohn	Baseline	41.9864	59.8309	5016	SRR2145623	Use	Use	399	antiTNF	1	NA
SAMN03469301	SRP057027	Crohn	Week1	14.2326	22.8888	5016	SRR2145624	Use	Use	236	antiTNF	2	responde
SAMN03469302	SRP057027	Crohn	Week4	0.5944	0.876059	5016	SRR2145625	Use	Use	227	antiTNF	3	responde
SAMN03469303	SRP057027	Crohn	Week8	0.161152	0.254674	5016	SRR2145626	Not.Use	Use	334	antiTNF	4	non_responde
SAMN03469304	SRP057027	Crohn	Baseline	3.40302	3.74799	5017	SRR2145627	Not.Use	Use	379	PEN	1	NA
SAMN03469305	SRP057027	Crohn	Week1	0.428403	0.547806	5017	SRR2145628	Not.Use	Use	238	PEN	2	responde
SAMN03469306	SRP057027	Crohn	Week4	0.0313109	0.0572706	5017	SRR2145629	Not.Use	Use	701	PEN	3	non_responde
SAMN03469307	SRP057027	Crohn	Week8	0.0745084	0.114886	5017	SRR2145630	Not.Use	Use	690	PEN	4	non_responde
SAMN03469308	SRP057027	Crohn	Baseline	0.256209	0.438468	5018	SRR2145631	Not.Use	Use	379	PEN	1	NA
SAMN03469309	SRP057027	Crohn	Week1	1.79637	2.77436	5018	SRR2145632	Not.Use	Use	397	PEN	2	NA
SAMN03469311	SRP057027	Crohn	Week8	0.00948655	0.0201348	5018	SRR2145634	Not.Use	Use	195	PEN	4	NA
SAMN03469312	SRP057027	Crohn	Baseline	4.94229	7.79671	5020	SRR2145635	Use	Use	47	PEN	1	NA
SAMN03469313	SRP057027	Crohn	Week1	1.43079	2.33648	5020	SRR2145636	Use	Use	70	PEN	2	NA
SAMN03469314	SRP057027	Crohn	Week4	0.850334	1.42491	5020	SRR2145637	Use	Use	93	PEN	3	NA
SAMN03469315	SRP057027	Crohn	Week8	0.028532	0.0486159	5020	SRR2145638	Use	Use	110	PEN	4	NA
SAMN03469316	SRP057027	Crohn	Baseline	5.06204	6.55173	5022	SRR2145639	Use	Not.Use	1040	antiTNF	1	NA
SAMN03469317	SRP057027	Crohn	Week1	1.14648	1.5631	5022	SRR2145640	Use	Not.Use	653	antiTNF	2	non_responde
SAMN03469318	SRP057027	Crohn	Week4	0.20145	0.294063	5022	SRR2145641	Use	Not.Use	148	antiTNF	3	responde
SAMN03469319	SRP057027	Crohn	Week8	0.185834	0.354789	5022	SRR2145503	Not.Use	Not.Use	48	antiTNF	4	responde
SAMN03469320	SRP057027	Crohn	Baseline	17.1127	18.6317	5023	SRR2145642	Use	Not.Use	921	antiTNF	1	NA
SAMN03469321	SRP057027	Crohn	Week1	9.54057	14.6218	5023	SRR2145643	Use	Not.Use	218	antiTNF	2	NA
SAMN03469322	SRP057027	Crohn	Week4	0.696241	0.93771	5023	SRR2145644	Not.Use	Not.Use	323	antiTNF	3	NA
SAMN03469325	SRP057027	Crohn	Week1	11.8423	20.5615	5025	SRR2145505	Not.Use	Use	457	PEN	2	NA
SAMN03469326	SRP057027	Crohn	Week4	0.205536	0.528644	5025	SRR2145506	Not.Use	Use	816	PEN	3	NA
SAMN03469327	SRP057027	Crohn	Week8	0.32047	0.681896	5025	SRR2145507	Not.Use	Use	54	PEN	4	NA
SAMN03469328	SRP057027	Crohn	Baseline	40.0195	56.7901	5026	SRR2145508	Use	Use	961	PEN	1	NA
SAMN03469329	SRP057027	Crohn	Week1	46.771	61.4567	5026	SRR2145509	Use	Use	722	PEN	2	non_responde
SAMN03469330	SRP057027	Crohn	Week4	17.3645	30.0102	5026	SRR2145510	Use	Use	567	PEN	3	non_responde
SAMN03469331	SRP057027	Crohn	Week8	6.13899	12.7829	5026	SRR2145511	Use	Use	365	PEN	4	non_responde
SAMN03469332	SRP057027	Crohn	Baseline	0.0557738	0.17422	5027	SRR2145512	Not.Use	Not.Use	611	PEN	1	NA
SAMN03469333	SRP057027	Crohn	Week1	0.0412668	0.16406	5027	SRR2145513	Not.Use	Not.Use	716	PEN	2	non_responde
SAMN03469334	SRP057027	Crohn	Week4	0.0736706	0.228524	5027	SRR2145514	Not.Use	Not.Use	466	PEN	3	non_responde
SAMN03469335	SRP057027	Crohn	Week8	0.0238924	0.0999839	5027	SRR2145515	Not.Use	Not.Use	375	PEN	4	non_responde
SAMN03469336	SRP057027	Crohn	Baseline	18.6138	36.3167	5029	SRR2145516	Not.Use	Not.Use	903	antiTNF	1	NA
SAMN03469337	SRP057027	Crohn	Week1	24.424	42.6572	5029	SRR2145517	Not.Use	Not.Use	636	antiTNF	2	non_responde
SAMN03469338	SRP057027	Crohn	Week4	1.84645	5.38793	5029	SRR2145518	Not.Use	Not.Use	568	antiTNF	3	non_responde
SAMN03469339	SRP057027	Crohn	Week8	3.14093	6.70194	5029	SRR2145519	Not.Use	Not.Use	486	antiTNF	4	non_responde
SAMN03469340	SRP057027	Crohn	Baseline	45.3047	86.7239	5030	SRR2145520	Not.Use	Not.Use	1445	antiTNF	1	NA
SAMN03469341	SRP057027	Crohn	Week1	1.03963	2.5554	5030	SRR2145521	Not.Use	Not.Use	839	antiTNF	2	non_responde
SAMN03469342	SRP057027	Crohn	Week4	27.7191	54.5344	5030	SRR2145522	Not.Use	Not.Use	631	antiTNF	3	non_responde
SAMN03469343	SRP057027	Crohn	Week8	4.5026	10.0054	5030	SRR2145523	Not.Use	Not.Use	876	antiTNF	4	non_responde
SAMN03469344	SRP057027	Crohn	Baseline	65.9176	79.6034	5031	SRR2145524	Use	Not.Use	317	antiTNF	1	NA
SAMN03469345	SRP057027	Crohn	Week1	5.49514	9.82907	5031	SRR2145525	Use	Not.Use	52	antiTNF	2	responde
SAMN03469346	SRP057027	Crohn	Week4	23.0397	31.2159	5031	SRR2145526	Use	Not.Use	27	antiTNF	3	responde
SAMN03469347	SRP057027	Crohn	Week8	14.8504	20.7082	5031	SRR2145527	Use	Not.Use	21	antiTNF	4	responde
SAMN03469348	SRP057027	Crohn	Baseline	54.7125	86.9049	5032	SRR2145528	Not.Use	Not.Use	813	antiTNF	1	NA
SAMN03469349	SRP057027	Crohn	Week1	42.7237	70.2177	5032	SRR2145529	Not.Use	Not.Use	298	antiTNF	2	non_responde
SAMN03469350	SRP057027	Crohn	Week4	51.21	89.1729	5032	SRR2145530	Not.Use	Not.Use	206	antiTNF	3	responde
SAMN03469351	SRP057027	Crohn	Week8	0.096995	0.162418	5032	SRR2145531	Not.Use	Not.Use	64	antiTNF	4	responde
SAMN03469352	SRP057027	Crohn	Baseline	3.68244	4.92329	5033	SRR2145532	Not.Use	Not.Use	127	antiTNF	1	NA
SAMN03469353	SRP057027	Crohn	Week1	0.491272	0.692833	5033	SRR2145533	Not.Use	Not.Use	297	antiTNF	2	NA
SAMN03469354	SRP057027	Crohn	Week4	0.135573	0.326203	5033	SRR2145534	Not.Use	Not.Use	140	antiTNF	3	NA
SAMN03469355	SRP057027	Crohn	Week8	0.124425	0.365843	5033	SRR2145535	Not.Use	Not.Use	370	antiTNF	4	NA
SAMN03469356	SRP057027	Crohn	Baseline	0.0750096	0.156971	5034	SRR2145536	Not.Use	Use	2500	antiTNF	1	NA
SAMN03469357	SRP057027	Crohn	Week1	1.43982	1.7559	5034	SRR2145537	Not.Use	Use	494	antiTNF	2	non_responde
SAMN03469358	SRP057027	Crohn	Week4	1.56155	2.83519	5034	SRR2145538	Not.Use	Use	2165	antiTNF	3	non_responde
SAMN03469359	SRP057027	Crohn	Week8	58.953	75.9482	5034	SRR2145539	Not.Use	Use	2284	antiTNF	4	non_responde
SAMN03469360	SRP057027	Crohn	Baseline	2.09801	NA	5035	SRR2145289	Use	Not.Use	47	antiTNF	1	NA
SAMN03469361	SRP057027	Crohn	Week1	3.16259	NA	5035	SRR2145386	Use	Not.Use	28	antiTNF	2	NA
SAMN03469362	SRP057027	Crohn	Week4	1.2122	NA	5035	SRR2145387	Use	Not.Use	20	antiTNF	3	NA
SAMN03469363	SRP057027	Crohn	Week8	1.10259	NA	5035	SRR2145290	Use	Not.Use	52	antiTNF	4	NA
SAMN03469364	SRP057027	Crohn	Baseline	4.86288	7.99091	5037	SRR2145540	Not.Use	Not.Use	492	PEN	1	NA
SAMN03469365	SRP057027	Crohn	Week1	0.310579	0.543951	5037	SRR2145541	Not.Use	Not.Use	2212	PEN	2	non_responde
SAMN03469366	SRP057027	Crohn	Week4	0.152179	0.305646	5037	SRR2145542	Not.Use	Not.Use	1014	PEN	3	non_responde
SAMN03469367	SRP057027	Crohn	Week8	0.0482034	0.126826	5037	SRR2145543	Not.Use	Not.Use	822	PEN	4	non_responde
SAMN03469368	SRP057027	Crohn	Baseline	52.8601	83.5586	5039	SRR2145544	Not.Use	Not.Use	2500	PEN	1	NA
SAMN03469369	SRP057027	Crohn	Week1	41.664	72.2014	5039	SRR2145545	Not.Use	Not.Use	1521	PEN	2	non_responde
SAMN03469370	SRP057027	Crohn	Week4	2.84076	3.65752	5039	SRR2145546	Not.Use	Not.Use	1475	PEN	3	non_responde
SAMN03469371	SRP057027	Crohn	Week8	1.61044	2.43292	5039	SRR2145547	Not.Use	Not.Use	NA	PEN	4	non_responde
SAMN03469372	SRP057027	Crohn	Baseline	0.100307	0.123703	5040	SRR2145291	Not.Use	Not.Use	294	antiTNF	1	NA
SAMN03469373	SRP057027	Crohn	Week1	0.403664	0.526495	5040	SRR2145292	Not.Use	Not.Use	92	antiTNF	2	responde
SAMN03469374	SRP057027	Crohn	Week4	0.607282	0.789963	5040	SRR2145293	Not.Use	Not.Use	42	antiTNF	3	responde
SAMN03469375	SRP057027	Crohn	Week8	0.123734	0.286881	5040	SRR2145294	Not.Use	Not.Use	30	antiTNF	4	responde
SAMN03469376	SRP057027	Crohn	Baseline	3.58318	4.62202	5041	SRR2145295	Not.Use	Not.Use	307	antiTNF	1	NA
SAMN03469377	SRP057027	Crohn	Week1	0.303803	0.539052	5041	SRR2145296	Not.Use	Not.Use	185	antiTNF	2	responde
SAMN03469378	SRP057027	Crohn	Week4	28.8747	33.6441	5041	SRR2145297	Not.Use	Not.Use	136	antiTNF	3	responde
SAMN03469379	SRP057027	Crohn	Week8	3.76234	6.33578	5041	SRR2145298	Not.Use	Not.Use	17	antiTNF	4	responde
SAMN03469380	SRP057027	Crohn	Baseline	0.235805	0.294694	5042	SRR2145299	Not.Use	Not.Use	342	antiTNF	1	NA
SAMN03469381	SRP057027	Crohn	Week1	0.13285	0.212279	5042	SRR2145300	Not.Use	Not.Use	182	antiTNF	2	responde
SAMN03469382	SRP057027	Crohn	Week4	0.0188982	0.0390301	5042	SRR2145301	Not.Use	Not.Use	190	antiTNF	3	responde
SAMN03469383	SRP057027	Crohn	Week8	0.282413	0.547899	5042	SRR2145302	Not.Use	Not.Use	29	antiTNF	4	responde
SAMN03469384	SRP057027	Crohn	Baseline	62.9523	87.5406	5043	SRR2145303	Use	Use	2400	PEN	1	NA
SAMN03469385	SRP057027	Crohn	Week1	15.5694	26.6627	5043	SRR2145304	Use	Use	1159	PEN	2	non_responde
SAMN03469386	SRP057027	Crohn	Week4	0.102824	0.176265	5043	SRR2145305	Not.Use	Use	655	PEN	3	non_responde
SAMN03469387	SRP057027	Crohn	Week8	0.231919	0.434142	5043	SRR2145306	Not.Use	Use	500	PEN	4	non_responde
SAMN03469388	SRP057027	Crohn	Baseline	0.368534	0.894613	5044	SRR2145307	Not.Use	Use	254	antiTNF	1	NA
SAMN03469389	SRP057027	Crohn	Week1	0.36776	0.742998	5044	SRR2145308	Not.Use	Use	479	antiTNF	2	non_responde
SAMN03469390	SRP057027	Crohn	Week4	9.91587	13.8935	5044	SRR2145309	Not.Use	Use	354	antiTNF	3	non_responde
SAMN03469391	SRP057027	Crohn	Week8	1.9241	2.34443	5044	SRR2145310	Not.Use	Use	475	antiTNF	4	non_responde
SAMN03469392	SRP057027	Crohn	Baseline	0.0978151	0.141082	5045	SRR2145311	Use	Not.Use	188	antiTNF	1	NA
SAMN03469393	SRP057027	Crohn	Week1	0.0408746	0.0782737	5045	SRR2145312	Use	Not.Use	27	antiTNF	2	NA
SAMN03469394	SRP057027	Crohn	Week4	0.0625875	0.118655	5045	SRR2145313	Use	Not.Use	71	antiTNF	3	NA
SAMN03469395	SRP057027	Crohn	Week8	0.098208	0.286549	5045	SRR2145314	Use	Not.Use	56	antiTNF	4	NA
SAMN03469396	SRP057027	Crohn	Baseline	0.159397	0.226902	5046	SRR2145388	Not.Use	Use	175	antiTNF	1	NA
SAMN03469397	SRP057027	Crohn	Week1	0.260005	0.461342	5046	SRR2145389	Not.Use	Use	222	antiTNF	2	NA
SAMN03469398	SRP057027	Crohn	Week4	0.559924	0.774593	5046	SRR2145390	Not.Use	Use	134	antiTNF	3	NA
SAMN03469399	SRP057027	Crohn	Week8	2.81461	4.08161	5046	SRR2145391	Not.Use	Use	100	antiTNF	4	NA
SAMN03469400	SRP057027	Crohn	Baseline	2.16806	2.59575	5047	SRR2145392	Not.Use	Use	273	antiTNF	1	NA
SAMN03469401	SRP057027	Crohn	Week1	0.72902	1.01359	5047	SRR2145393	Not.Use	Use	183	antiTNF	2	responde
SAMN03469402	SRP057027	Crohn	Week4	0.441771	1.02513	5047	SRR2145394	Not.Use	Use	117	antiTNF	3	responde
SAMN03469403	SRP057027	Crohn	Week8	1.29306	1.78117	5047	SRR2145395	Not.Use	Use	117	antiTNF	4	responde
SAMN03469404	SRP057027	Crohn	Baseline	36.4045	62.4157	5048	SRR2145396	Use	Use	2500	antiTNF	1	NA
SAMN03469405	SRP057027	Crohn	Week1	1.01599	1.86439	5048	SRR2145397	Use	Use	742	antiTNF	2	non_responde
SAMN03469406	SRP057027	Crohn	Week4	30.5571	40.8145	5048	SRR2145398	Use	Use	135	antiTNF	3	responde
SAMN03469407	SRP057027	Crohn	Week8	2.21833	3.18275	5048	SRR2145399	Use	Use	54	antiTNF	4	responde
SAMN03469408	SRP057027	Crohn	Baseline	55.8885	90.2792	5049	SRR2145400	Use	Use	2500	antiTNF	1	NA
SAMN03469409	SRP057027	Crohn	Week1	21.1796	26.8775	5049	SRR2145401	Use	Use	643	antiTNF	2	non_responde
SAMN03469410	SRP057027	Crohn	Week4	50.4757	81.9447	5049	SRR2145402	Use	Use	1358	antiTNF	3	non_responde
SAMN03469411	SRP057027	Crohn	Week8	61.9661	90.8234	5049	SRR2145403	Use	Use	16	antiTNF	4	responde
SAMN03469412	SRP057027	Crohn	Baseline	0.313498	0.358821	5050	SRR2145404	Not.Use	Not.Use	475	antiTNF	1	NA
SAMN03469413	SRP057027	Crohn	Week1	0.331914	0.380838	5050	SRR2145405	Not.Use	Not.Use	979	antiTNF	2	non_responde
SAMN03469414	SRP057027	Crohn	Week4	0.164204	0.230728	5050	SRR2145406	Not.Use	Not.Use	448	antiTNF	3	non_responde
SAMN03469415	SRP057027	Crohn	Week8	4.00615	4.91075	5050	SRR2145407	Not.Use	Not.Use	16	antiTNF	4	responde
SAMN03469420	SRP057027	Crohn	Baseline	1.69505	1.78191	5052	SRR2145408	Not.Use	Not.Use	1160	antiTNF	1	NA
SAMN03469421	SRP057027	Crohn	Week1	0.557351	0.820159	5052	SRR2145409	Not.Use	Not.Use	308	antiTNF	2	non_responde
SAMN03469422	SRP057027	Crohn	Week4	0.913152	1.16167	5052	SRR2145410	Not.Use	Not.Use	150	antiTNF	3	responde
SAMN03469423	SRP057027	Crohn	Week8	0.164415	0.248463	5052	SRR2145411	Not.Use	Not.Use	168	antiTNF	4	responde
SAMN03469424	SRP057027	Crohn	Baseline	0.418972	0.566314	5053	SRR2145412	Use	Not.Use	48	antiTNF	1	NA
SAMN03469425	SRP057027	Crohn	Week1	2.37971	3.23158	5053	SRR2145413	Use	Not.Use	23	antiTNF	2	NA
SAMN03469426	SRP057027	Crohn	Week4	12.9686	17.6339	5053	SRR2145414	Use	Not.Use	38	antiTNF	3	NA
SAMN03469427	SRP057027	Crohn	Week8	11.3488	13.3496	5053	SRR2145415	Use	Not.Use	19	antiTNF	4	NA
SAMN03469428	SRP057027	Crohn	Baseline	50.7782	77.2987	5054	SRR2145416	Use	Use	1368	antiTNF	1	NA
SAMN03469429	SRP057027	Crohn	Week1	42.6528	52.2793	5054	SRR2145417	Use	Use	1078	antiTNF	2	non_responde
SAMN03469430	SRP057027	Crohn	Week4	36.8	48.7428	5054	SRR2145418	Use	Use	193	antiTNF	3	responde
SAMN03469431	SRP057027	Crohn	Week8	54.0221	73.6434	5054	SRR2145419	Use	Use	490	antiTNF	4	non_responde
SAMN03469432	SRP057027	Crohn	Baseline	36.3673	49.0373	5055	SRR2145420	Use	Not.Use	368	antiTNF	1	NA
SAMN03469433	SRP057027	Crohn	Week1	14.0171	18.3173	5055	SRR2145421	Use	Not.Use	73	antiTNF	2	responde
SAMN03469434	SRP057027	Crohn	Week4	29.5469	35.381	5055	SRR2145422	Use	Not.Use	38	antiTNF	3	responde
SAMN03469435	SRP057027	Crohn	Week8	1.44951	1.71265	5055	SRR2145423	Not.Use	Not.Use	39	antiTNF	4	responde
SAMN03469436	SRP057027	Crohn	Baseline	0.725809	0.979029	5056	SRR2145424	Not.Use	Not.Use	283	antiTNF	1	NA
SAMN03469437	SRP057027	Crohn	Week1	0.29991	0.408391	5056	SRR2145425	Not.Use	Not.Use	129	antiTNF	2	responde
SAMN03469438	SRP057027	Crohn	Week4	0.475285	0.69133	5056	SRR2145426	Not.Use	Not.Use	17	antiTNF	3	responde
SAMN03469439	SRP057027	Crohn	Week8	0.626137	0.918189	5056	SRR2145427	Not.Use	Not.Use	16	antiTNF	4	responde
SAMN03469440	SRP057027	Crohn	Baseline	45.5837	50.202	5057	SRR2145428	Not.Use	Use	519	antiTNF	1	NA
SAMN03469441	SRP057027	Crohn	Week1	1.63316	2.03961	5057	SRR2145429	Not.Use	Use	224	antiTNF	2	responde
SAMN03469442	SRP057027	Crohn	Week4	24.3615	36.0512	5057	SRR2145430	Use	Use	231	antiTNF	3	responde
SAMN03469443	SRP057027	Crohn	Week8	23.8359	27.9359	5057	SRR2145431	Use	Use	363	antiTNF	4	non_responde
SAMN03469444	SRP057027	Crohn	Baseline	0.188842	0.325994	5058	SRR2145432	Not.Use	Use	836	antiTNF	1	NA
SAMN03469445	SRP057027	Crohn	Week1	0.492406	0.655114	5058	SRR2145433	Not.Use	Use	877	antiTNF	2	non_responde
SAMN03469446	SRP057027	Crohn	Week4	0.624809	0.830872	5058	SRR2145434	Not.Use	Use	466	antiTNF	3	non_responde
SAMN03469447	SRP057027	Crohn	Week8	3.99709	5.03928	5058	SRR2145435	Not.Use	Use	123	antiTNF	4	responde
SAMN03469448	SRP057027	Crohn	Baseline	33.4776	52.0995	5060	SRR2145436	Use	Use	425	antiTNF	1	NA
SAMN03469449	SRP057027	Crohn	Week1	14.9107	20.7642	5060	SRR2145437	Use	Use	78	antiTNF	2	responde
SAMN03469450	SRP057027	Crohn	Week4	6.11863	8.98701	5060	SRR2145438	Not.Use	Use	130	antiTNF	3	responde
SAMN03469451	SRP057027	Crohn	Week8	20.2384	28.4916	5060	SRR2145439	Not.Use	Use	121	antiTNF	4	responde
SAMN03469452	SRP057027	Crohn	Baseline	14.8416	25.2335	5062	SRR2145440	Not.Use	Use	798	antiTNF	1	NA
SAMN03469453	SRP057027	Crohn	Week1	35.5579	46.1353	5062	SRR2145441	Use	Use	203	antiTNF	2	responde
SAMN03469454	SRP057027	Crohn	Week4	8.61366	15.1018	5062	SRR2145442	Use	Use	85	antiTNF	3	responde
SAMN03469455	SRP057027	Crohn	Week8	4.6988	7.26609	5062	SRR2145443	Use	Use	54	antiTNF	4	responde
SAMN03469456	SRP057027	Crohn	Baseline	0.819775	1.2774	5063	SRR2145444	Use	Use	172	PEN	1	NA
SAMN03469457	SRP057027	Crohn	Week1	11.4837	14.375	5063	SRR2145445	Use	Use	158	PEN	2	NA
SAMN03469458	SRP057027	Crohn	Week4	0.134775	0.209398	5063	SRR2145446	Not.Use	Use	84	PEN	3	NA
SAMN03469459	SRP057027	Crohn	Week8	0.0316101	0.0577034	5063	SRR2145447	Not.Use	Use	74	PEN	4	NA
SAMN03469460	SRP057027	Crohn	Baseline	0.950251	1.26678	5064	SRR2145448	Not.Use	Use	699	antiTNF	1	NA
SAMN03469461	SRP057027	Crohn	Week1	0.203149	0.2343	5064	SRR2145449	Not.Use	Use	339	antiTNF	2	non_responde
SAMN03469462	SRP057027	Crohn	Week4	0.346802	0.434427	5064	SRR2145385	Not.Use	Use	81	antiTNF	3	responde
SAMN03469463	SRP057027	Crohn	Week8	0.0800793	0.0992428	5064	SRR2145450	Not.Use	Use	38	antiTNF	4	responde
SAMN03469464	SRP057027	Crohn	Baseline	0.979564	1.16406	5065	SRR2145451	Not.Use	Use	380	antiTNF	1	NA
SAMN03469465	SRP057027	Crohn	Week1	9.58454	11.3097	5065	SRR2145452	Not.Use	Use	194	antiTNF	2	responde
SAMN03469466	SRP057027	Crohn	Week4	0.988302	1.70599	5065	SRR2145453	Not.Use	Use	126	antiTNF	3	responde
SAMN03469467	SRP057027	Crohn	Week8	10.0531	10.6716	5065	SRR2145454	Not.Use	Use	358	antiTNF	4	non_responde
SAMN03469468	SRP057027	Crohn	Baseline	0.64424	0.734841	5066	SRR2145455	Not.Use	Use	443	PEN	1	NA
SAMN03469469	SRP057027	Crohn	Week1	28.6509	31.2232	5066	SRR2145456	Use	Use	1004	PEN	2	non_responde
SAMN03469470	SRP057027	Crohn	Week4	0.432336	0.510494	5066	SRR2145457	Use	Use	632	PEN	3	non_responde
SAMN03469471	SRP057027	Crohn	Week8	0.00984168	0.0201042	5066	SRR2145458	Use	Use	445	PEN	4	non_responde
SAMN03469476	SRP057027	Crohn	Baseline	61.1009	84.9108	6002	SRR2145548	Use	Not.Use	691	EEN	1	NA
SAMN03469477	SRP057027	Crohn	Week1	54.1325	83.9704	6002	SRR2145549	Use	Not.Use	1321	EEN	2	non_responde
SAMN03469478	SRP057027	Crohn	Week4	55.4631	84.715	6002	SRR2145550	Use	Not.Use	1346	EEN	3	non_responde
SAMN03469479	SRP057027	Crohn	Week8	53.8417	85.9156	6002	SRR2145551	Use	Not.Use	1210	EEN	4	non_responde
SAMN03469480	SRP057027	Crohn	Baseline	21.9131	31.4838	6003	SRR2145552	Use	Use	991	antiTNF	1	NA
SAMN03469481	SRP057027	Crohn	Week1	9.75844	15.6346	6003	SRR2145553	Use	Use	517	antiTNF	2	non_responde
SAMN03469482	SRP057027	Crohn	Week4	10.0051	17.9231	6003	SRR2145554	Use	Use	531	antiTNF	3	non_responde
SAMN03469483	SRP057027	Crohn	Week8	1.76686	3.29411	6003	SRR2145555	Use	Use	502	antiTNF	4	non_responde
SAMN03469484	SRP057027	Crohn	Baseline	0.124183	0.205873	6004	SRR2145459	Not.Use	Not.Use	809	EEN	1	NA
SAMN03469486	SRP057027	Crohn	Week4	6.99984	0.916978	6004	SRR2145502	Not.Use	Not.Use	199	EEN	3	NA
SAMN03469487	SRP057027	Crohn	Week8	0.532725	NA	6004	SRR2145501	Not.Use	Not.Use	219	EEN	4	NA
SAMN03469488	SRP057027	Crohn	Baseline	0.085531	0.22834	6005	SRR2145556	Not.Use	Not.Use	1012	EEN	1	NA
SAMN03469489	SRP057027	Crohn	Week1	0.0643074	0.147815	6005	SRR2145557	Not.Use	Not.Use	330	EEN	2	non_responde
SAMN03469490	SRP057027	Crohn	Week4	0.117122	0.345293	6005	SRR2145558	Not.Use	Not.Use	1093	EEN	3	non_responde
SAMN03469491	SRP057027	Crohn	Week8	0.429716	0.90939	6005	SRR2145559	Not.Use	Not.Use	441	EEN	4	non_responde
SAMN03469492	SRP057027	Crohn	Baseline	67.5268	87.7866	6006	SRR2145315	Not.Use	Use	2500	antiTNF	1	NA
SAMN03469493	SRP057027	Crohn	Week1	58.1352	84.0176	6006	SRR2145316	Not.Use	Use	2500	antiTNF	2	non_responde
SAMN03469494	SRP057027	Crohn	Week4	49.234	90.8406	6006	SRR2145317	Not.Use	Use	2500	antiTNF	3	non_responde
SAMN03469495	SRP057027	Crohn	Week8	86.1256	94.2589	6006	SRR2145318	Not.Use	Use	16	antiTNF	4	responde
SAMN03469497	SRP057027	Crohn	Week1	4.53791	6.70265	6007	SRR2145320	Use	Use	98	antiTNF	2	NA
SAMN03469498	SRP057027	Crohn	Week4	1.54707	2.22795	6007	SRR2145321	Use	Use	36	antiTNF	3	NA
SAMN03469499	SRP057027	Crohn	Week8	1.00382	1.19437	6007	SRR2145322	Not.Use	Use	91	antiTNF	4	NA
SAMN03469500	SRP057027	Crohn	Baseline	17.3134	20.7997	6008	SRR2145323	Use	Not.Use	199	antiTNF	1	NA
SAMN03469501	SRP057027	Crohn	Week1	18.4809	35.1753	6008	SRR2145324	Not.Use	Not.Use	199	antiTNF	2	NA
SAMN03469502	SRP057027	Crohn	Week4	0.160837	0.422438	6008	SRR2145325	Not.Use	Not.Use	17	antiTNF	3	NA
SAMN03469503	SRP057027	Crohn	Week8	2.07468	3.13218	6008	SRR2145326	Not.Use	Not.Use	19	antiTNF	4	NA
SAMN03469504	SRP057027	Crohn	Baseline	7.04317	8.94811	6009	SRR2145460	Not.Use	Not.Use	1515	EEN	1	NA
SAMN03469505	SRP057027	Crohn	Week1	7.21414	8.69316	6009	SRR2145461	Not.Use	Not.Use	1086	EEN	2	NA
SAMN03469506	SRP057027	Crohn	Week4	12.8605	15.7104	6009	SRR2145462	Not.Use	Not.Use	242	EEN	3	NA
SAMN03469508	SRP057027	Crohn	Baseline	0.196795	0.251023	6010	SRR2145327	Not.Use	Not.Use	918	EEN	1	NA
SAMN03469509	SRP057027	Crohn	Week1	0.359112	0.543281	6010	SRR2145328	Not.Use	Not.Use	273	EEN	2	non_responde
SAMN03469510	SRP057027	Crohn	Week4	6.6622	7.39588	6010	SRR2145329	Not.Use	Not.Use	43	EEN	3	responde
SAMN03469511	SRP057027	Crohn	Week8	0.340328	0.48574	6010	SRR2145330	Not.Use	Not.Use	35	EEN	4	responde
SAMN03469512	SRP057027	Crohn	Baseline	59.138	90.5083	6011	SRR2145331	Not.Use	Use	2378	antiTNF	1	NA
SAMN03469513	SRP057027	Crohn	Week1	54.7095	82.4781	6011	SRR2145332	Not.Use	Use	1382	antiTNF	2	non_responde
SAMN03469514	SRP057027	Crohn	Week4	60.7342	85.6631	6011	SRR2145333	Not.Use	Use	2500	antiTNF	3	non_responde
SAMN03469515	SRP057027	Crohn	Week8	63.5569	87.3108	6011	SRR2145334	Not.Use	Use	1140	antiTNF	4	non_responde
SAMN03469516	SRP057027	Crohn	Baseline	0.732248	1.05046	6012	SRR2145335	Not.Use	Use	230	antiTNF	1	NA
SAMN03469517	SRP057027	Crohn	Week1	0.26945	0.530139	6012	SRR2145336	Not.Use	Use	174	antiTNF	2	NA
SAMN03469518	SRP057027	Crohn	Week4	0.676104	1.27246	6012	SRR2145337	Not.Use	Use	75	antiTNF	3	NA
SAMN03469519	SRP057027	Crohn	Week8	1.67364	3.33627	6012	SRR2145338	Not.Use	Use	230	antiTNF	4	NA
SAMN03469520	SRP057027	Crohn	Baseline	1.22912	1.42146	6013	SRR2145463	Not.Use	Not.Use	864	antiTNF	1	NA
SAMN03469521	SRP057027	Crohn	Week1	1.17721	1.61786	6013	SRR2145464	Not.Use	Not.Use	240	antiTNF	2	responde
SAMN03469522	SRP057027	Crohn	Week4	50.932	61.6686	6013	SRR2145465	Not.Use	Not.Use	192	antiTNF	3	responde
SAMN03469523	SRP057027	Crohn	Week8	0.190058	0.243741	6013	SRR2145466	Not.Use	Not.Use	42	antiTNF	4	responde
SAMN03469524	SRP057027	Crohn	Baseline	46.011	61.4327	6014	SRR2145467	Use	Not.Use	1060	antiTNF	1	NA
SAMN03469525	SRP057027	Crohn	Week1	11.9312	16.2758	6014	SRR2145468	Use	Not.Use	414	antiTNF	2	non_responde
SAMN03469526	SRP057027	Crohn	Week4	4.33397	5.58584	6014	SRR2145469	Use	Not.Use	144	antiTNF	3	responde
SAMN03469527	SRP057027	Crohn	Week8	16.367	19.4958	6014	SRR2145470	Use	Not.Use	58	antiTNF	4	responde
SAMN03469528	SRP057027	Crohn	Baseline	59.4795	81.4385	6015	SRR2145471	Not.Use	Use	2208	antiTNF	1	NA
SAMN03469529	SRP057027	Crohn	Week1	48.4129	65.2522	6015	SRR2145472	Not.Use	Use	678	antiTNF	2	non_responde
SAMN03469530	SRP057027	Crohn	Week4	54.0387	74.0633	6015	SRR2145473	Not.Use	Use	1607	antiTNF	3	non_responde
SAMN03469531	SRP057027	Crohn	Week8	57.5698	82.3619	6015	SRR2145474	Use	Use	1792	antiTNF	4	non_responde
SAMN03469532	SRP057027	Crohn	Baseline	1.35663	2.05201	6016	SRR2145475	Not.Use	Use	1032	antiTNF	1	NA
SAMN03469533	SRP057027	Crohn	Week1	2.35857	3.38226	6016	SRR2145476	Not.Use	Use	609	antiTNF	2	non_responde
SAMN03469534	SRP057027	Crohn	Week4	0.303066	0.45118	6016	SRR2145477	Not.Use	Use	123	antiTNF	3	responde
SAMN03469535	SRP057027	Crohn	Week8	0.204241	0.366459	6016	SRR2145478	Not.Use	Use	101	antiTNF	4	responde
SAMN03469536	SRP057027	Crohn	Baseline	1.78278	2.38443	6017	SRR2145479	Not.Use	Not.Use	1440	EEN	1	NA
SAMN03469537	SRP057027	Crohn	Week1	0.0630193	0.111331	6017	SRR2145480	Not.Use	Not.Use	369	EEN	2	non_responde
SAMN03469538	SRP057027	Crohn	Week4	0.0361937	0.0733213	6017	SRR2145481	Not.Use	Not.Use	299	EEN	3	non_responde
SAMN03469539	SRP057027	Crohn	Week8	0.25691	0.298169	6017	SRR2145482	Not.Use	Not.Use	221	EEN	4	responde
SAMN03469540	SRP057027	Crohn	Baseline	23.1173	28.2901	6018	SRR2145483	Use	Use	44	antiTNF	1	NA
SAMN03469541	SRP057027	Crohn	Week1	3.97194	4.40168	6018	SRR2145484	Use	Use	154	antiTNF	2	NA
SAMN03469542	SRP057027	Crohn	Week4	4.86429	7.00736	6018	SRR2145485	Use	Use	26	antiTNF	3	NA
SAMN03469543	SRP057027	Crohn	Week8	4.66459	5.90776	6018	SRR2145486	Use	Use	47	antiTNF	4	NA
SAMN03469544	SRP057027	Crohn	Baseline	30.3297	37.8718	6019	SRR2145487	Not.Use	Not.Use	1471	EEN	1	NA
SAMN03469545	SRP057027	Crohn	Week1	1.85283	2.22089	6019	SRR2145488	Not.Use	Not.Use	462	EEN	2	non_responde
SAMN03469546	SRP057027	Crohn	Week4	0.102901	0.144895	6019	SRR2145489	Not.Use	Not.Use	313	EEN	3	non_responde
SAMN03469547	SRP057027	Crohn	Week8	0.424885	0.500791	6019	SRR2145490	Not.Use	Not.Use	252	EEN	4	non_responde
SAMN03469548	SRP057027	Crohn	Baseline	0.161656	0.260856	7001	SRR2145645	Not.Use	Not.Use	353	EEN	1	NA
SAMN03469549	SRP057027	Crohn	Week1	0.0415002	0.0601745	7001	SRR2145646	Not.Use	Not.Use	1175	EEN	2	NA
SAMN03469552	SRP057027	Crohn	Baseline	0.207406	0.425201	7002	SRR2145649	Not.Use	Not.Use	276	EEN	1	NA
SAMN03469553	SRP057027	Crohn	Week1	0.022708	0.12272	7002	SRR2145650	Not.Use	Not.Use	349	EEN	2	NA
SAMN03469554	SRP057027	Crohn	Week4	0.0384615	0.154921	7002	SRR2145651	Not.Use	Not.Use	235	EEN	3	NA
SAMN03469556	SRP057027	Crohn	Baseline	0.770562	1.07649	7003	SRR2145653	Not.Use	Not.Use	NA	EEN	1	NA
SAMN03469558	SRP057027	Crohn	Week4	1.62293	2.25787	7003	SRR2145655	Not.Use	Not.Use	456	EEN	3	NA
SAMN03469559	SRP057027	Crohn	Week8	0.105817	0.176314	7003	SRR2145560	Not.Use	Not.Use	661	EEN	4	NA
SAMN03469560	SRP057027	Crohn	Baseline	1.0225	1.33058	7004	SRR2145656	Use	Not.Use	445	EEN	1	NA
SAMN03469561	SRP057027	Crohn	Week1	0.0151526	0.0208907	7004	SRR2145657	Use	Not.Use	469	EEN	2	non_responde
SAMN03469562	SRP057027	Crohn	Week4	0.425172	0.666658	7004	SRR2145561	Not.Use	Not.Use	163	EEN	3	responde
SAMN03469563	SRP057027	Crohn	Week8	0.930051	1.18426	7004	SRR2145562	Not.Use	Not.Use	100	EEN	4	responde
SAMN03469564	SRP057027	Crohn	Baseline	43.4141	82.7166	7005	SRR2145563	Not.Use	Not.Use	1599	EEN	1	NA
SAMN03469565	SRP057027	Crohn	Week1	47.2152	88.953	7005	SRR2145564	Not.Use	Not.Use	NA	EEN	2	non_responde
SAMN03469566	SRP057027	Crohn	Week4	0.829154	1.24665	7005	SRR2145565	Not.Use	Not.Use	448	EEN	3	non_responde
SAMN03469567	SRP057027	Crohn	Week8	0.0731659	0.158982	7005	SRR2145566	Not.Use	Not.Use	69	EEN	4	responde
SAMN03469568	SRP057027	Crohn	Baseline	29.0175	56.8051	7006	SRR2145567	Not.Use	Not.Use	1651	EEN	1	NA
SAMN03469569	SRP057027	Crohn	Week1	1.0795	2.14182	7006	SRR2145568	Not.Use	Not.Use	421	EEN	2	non_responde
SAMN03469570	SRP057027	Crohn	Week4	0.317076	0.628111	7006	SRR2145569	Not.Use	Not.Use	473	EEN	3	non_responde
SAMN03469571	SRP057027	Crohn	Week8	0.157458	0.391151	7006	SRR2145570	Not.Use	Not.Use	236	EEN	4	responde
SAMN03469572	SRP057027	Crohn	Baseline	54.8782	87.8428	7007	SRR2145571	Not.Use	Not.Use	2500	antiTNF	1	NA
SAMN03469573	SRP057027	Crohn	Week1	17.9673	27.2283	7007	SRR2145572	Not.Use	Not.Use	651	antiTNF	2	non_responde
SAMN03469574	SRP057027	Crohn	Week4	9.89237	11.9533	7007	SRR2145573	Not.Use	Not.Use	245	antiTNF	3	responde
SAMN03469575	SRP057027	Crohn	Week8	0.543305	1.07043	7007	SRR2145574	Not.Use	Not.Use	201	antiTNF	4	responde
SAMN03469576	SRP057027	Crohn	Baseline	5.7492	9.92604	7008	SRR2145339	Not.Use	Not.Use	494	EEN	1	NA
SAMN03469577	SRP057027	Crohn	Week1	1.20724	1.77561	7008	SRR2145340	Not.Use	Not.Use	268	EEN	2	non_responde
SAMN03469578	SRP057027	Crohn	Week4	0.0345094	0.0788072	7008	SRR2145341	Not.Use	Not.Use	194	EEN	3	responde
SAMN03469579	SRP057027	Crohn	Week8	0.109402	0.292735	7008	SRR2145342	Not.Use	Not.Use	231	EEN	4	responde
SAMN03469580	SRP057027	Crohn	Baseline	0.195923	0.278981	7009	SRR2145343	Not.Use	Not.Use	474	EEN	1	NA
SAMN03469582	SRP057027	Crohn	Week4	0.423729	0.783436	7009	SRR2145345	Not.Use	Not.Use	700	EEN	3	NA
SAMN03469583	SRP057027	Crohn	Week8	0.490483	0.934318	7009	SRR2145346	Not.Use	Not.Use	281	EEN	4	NA
SAMN03469584	SRP057027	Crohn	Baseline	0.388903	0.591195	7010	SRR2145347	Not.Use	Not.Use	283	EEN	1	NA
SAMN03469587	SRP057027	Crohn	Week8	0.0188836	0.0734239	7010	SRR2145350	Not.Use	Not.Use	420	EEN	4	NA
SAMN03469588	SRP057027	Crohn	Baseline	0.068978	0.159056	7011	SRR2145351	Not.Use	Not.Use	332	EEN	1	NA
SAMN03469589	SRP057027	Crohn	Week1	0.908295	1.25646	7011	SRR2145352	Not.Use	Not.Use	671	EEN	2	non_responde
SAMN03469590	SRP057027	Crohn	Week4	0.228325	0.443032	7011	SRR2145353	Not.Use	Not.Use	175	EEN	3	responde
SAMN03469591	SRP057027	Crohn	Week8	0.143971	0.357009	7011	SRR2145354	Use	Not.Use	111	EEN	4	responde
SAMN03469592	SRP057027	Crohn	Baseline	2.13903	3.53695	7012	SRR2145491	Use	Not.Use	473	EEN	1	NA
SAMN03469593	SRP057027	Crohn	Week1	1.82389	2.72437	7012	SRR2145492	Use	Not.Use	1364	EEN	2	NA
SAMN03469594	SRP057027	Crohn	Week4	3.23396	4.48958	7012	SRR2145493	Use	Not.Use	669	EEN	3	NA
SAMN03469596	SRP057027	Crohn	Baseline	0.217478	0.307001	7013	SRR2145355	Not.Use	Not.Use	1584	EEN	1	NA
SAMN03469597	SRP057027	Crohn	Week1	0.343549	0.581777	7013	SRR2145356	Use	Not.Use	1080	EEN	2	non_responde
SAMN03469598	SRP057027	Crohn	Week4	0.212522	0.309419	7013	SRR2145357	Not.Use	Not.Use	372	EEN	3	non_responde
SAMN03469599	SRP057027	Crohn	Week8	0.172461	0.388215	7013	SRR2145358	Not.Use	Not.Use	83	EEN	4	responde
SAMN03469600	SRP057027	Crohn	Baseline	0.633226	0.939741	7014	SRR2145494	Not.Use	Not.Use	1997	EEN	1	NA
SAMN03469601	SRP057027	Crohn	Week1	0.683306	1.06719	7014	SRR2145495	Not.Use	Not.Use	1997	EEN	2	NA
SAMN03469602	SRP057027	Crohn	Week4	3.70528	3.97538	7014	SRR2145496	Not.Use	Not.Use	1123	EEN	3	NA
SAMN03469604	SRP057027	Crohn	Baseline	7.86677	10.0875	7015	SRR2145497	Use	Not.Use	1968	EEN	1	NA
SAMN03469605	SRP057027	Crohn	Week1	0.295115	0.367672	7015	SRR2145498	Use	Not.Use	1003	EEN	2	non_responde
SAMN03469606	SRP057027	Crohn	Week4	0.154963	0.26641	7015	SRR2145499	Use	Not.Use	459	EEN	3	non_responde
SAMN03469607	SRP057027	Crohn	Week8	1.54613	1.84856	7015	SRR2145500	Use	Not.Use	202	EEN	4	responde
