# Supplementary material for: Host DNA contents in fecal metagenomics as a biomarker for intestinal diseases and effective treatment
Source: BMC Genomics. 2020 May 11;21:348. doi: 10.1186/s12864-020-6749-z (PMC7216530; doi:10.1186/s12864-020-6749-z)
Supplement: Supplementary file 6 — Additional file 6: Table S6. Species that correlated with HDCs in untreated patients and controls from CD project (P-value < 0.001). We calculated Spearman correlation between HDC and HDC-related species in each stage of patients and controls. [file 12864_2020_6749_MOESM6_ESM.xlsx]

## Sheet: Table S6
Table S6. Species that correlated with HDCs in untreated patients and controls from CD project (P-value < 0.001). We calculated Spearman correlation between HDC and HDC-related species in each stage of patients and controls.
Project	Species	coef (Baseline+control)	P-value (Baseline+control)	coef (Week1)	P-value (Week1)	coef (Week4)	P-value (Week4)	coef (Week8)	P-value (Week8)
SRP057027	Akkermansia muciniphila	-0.350593	0.000173373	-0.167945	0.131504	-0.441903	2.57e-05	-0.306084	0.00545308
SRP057027	Alistipes finegoldii	-0.463246	3.47e-07	-0.413334	0.000113607	-0.428905	4.69e-05	-0.431506	5.77e-05
SRP057027	Alistipes onderdonkii	-0.399782	1.51e-05	-0.326218	0.00278107	-0.380091	0.00036216	-0.413165	0.000126356
SRP057027	Alistipes putredinis	-0.487159	6.78e-08	-0.351416	0.00120679	-0.363437	0.00067874	-0.560318	5.35e-08
SRP057027	Alistipes shahii	-0.419197	5.16e-06	-0.282261	0.0101931	-0.437657	3.14e-05	-0.452249	2.25e-05
SRP057027	Anaerostipes hadrus	-0.346273	0.000210913	-0.168104	0.131134	-0.0508661	0.64587	-0.0815967	0.468965
SRP057027	Anaerotruncus colihominis	-0.315688	0.000780903	-0.355727	0.00103889	-0.264602	0.0150033	-0.311164	0.00469126
SRP057027	Bacteroidales bacterium ph8	-0.372572	6.12e-05	-0.293743	0.00739555	-0.214151	0.050457	-0.2784	0.0118484
SRP057027	Bacteroides caccae	-0.355258	0.000139858	-0.329621	0.00249447	-0.377194	0.000404951	-0.416876	0.000108224
SRP057027	Bacteroides dorei	-0.427581	3.18e-06	-0.0884474	0.429423	-0.278969	0.0101782	-0.228413	0.0402705
SRP057027	Bacteroides ovatus	-0.49643	3.48e-08	-0.533031	2.53e-07	-0.410278	0.000106176	-0.386204	0.000369397
SRP057027	Bacteroides uniformis	-0.459906	4.31e-07	-0.330865	0.00239649	-0.492894	1.91e-06	-0.48106	5.47e-06
SRP057027	Bacteroides vulgatus	-0.361454	0.000104598	-0.307821	0.00490363	-0.212744	0.052026	-0.0956486	0.395655
SRP057027	Bacteroides xylanisolvens	-0.324552	0.000541824	-0.376483	0.000490198	-0.258912	0.0174012	-0.486044	4.23e-06
SRP057027	Bilophila spp.	-0.329201	0.000445317	-0.413521	0.000112716	-0.232891	0.0330146	-0.430909	5.93e-05
SRP057027	Clostridiaceae bacterium JC118	-0.324963	0.00053257	-0.210524	0.0576372	-0.215718	0.048755	-0.232554	0.036691
SRP057027	Clostridium asparagiforme	-0.311986	0.000906694	-0.324915	0.00289834	-0.295073	0.00643371	-0.250862	0.0238885
SRP057027	Clostridium bolteae	-0.311323	0.000931113	-0.369723	0.000629507	-0.282875	0.0091278	-0.206575	0.0642712
SRP057027	Clostridium leptum	-0.410105	8.61e-06	-0.159707	0.151794	-0.171278	0.119281	-0.282639	0.010571
SRP057027	Coprococcus catus	-0.383765	3.49e-05	-0.273601	0.0128761	-0.224857	0.0397452	-0.369934	0.000676088
SRP057027	Coprococcus comes	-0.370223	6.86e-05	-0.24687	0.0253574	-0.369522	0.000541643	-0.37778	0.000507129
SRP057027	Escherichia coli	0.35663	0.000131211	0.0600302	0.592142	0.154014	0.161882	0.227336	0.0412475
SRP057027	Eubacterium eligens	-0.399618	1.53e-05	-0.13912	0.212574	-0.105784	0.338219	-0.131989	0.240163
SRP057027	Eubacterium hallii	-0.443561	1.21e-06	-0.157119	0.158627	-0.286875	0.00815177	-0.210016	0.0598617
SRP057027	Eubacterium ramulus	-0.43185	2.47e-06	-0.217368	0.0498027	-0.275497	0.0111989	-0.25384	0.0222167
SRP057027	Eubacterium rectale	-0.397378	1.72e-05	-0.187273	0.0920404	-0.139224	0.206572	-0.154835	0.167528
SRP057027	Eubacterium siraeum	-0.379152	4.41e-05	-0.165434	0.137458	-0.227446	0.0374614	-0.102894	0.360673
SRP057027	Eubacterium sp 3 1 31	-0.316631	0.000751517	-0.42624	6.53e-05	-0.223967	0.0405569	-0.176702	0.114556
SRP057027	Eubacterium ventriosum	-0.309933	0.000984215	-0.155021	0.164334	0.132236	0.2305	-0.0217358	0.847269
SRP057027	Klebsiella pneumoniae	0.325744	0.000515391	0.218339	0.048765	0.123831	0.261756	0.0257754	0.819327
SRP057027	Lachnospiraceae bacterium 3 1 46FAA	-0.364106	9.22e-05	-0.210349	0.0578498	-0.207374	0.0583884	-0.280505	0.0111983
SRP057027	Lachnospiraceae bacterium 5 1 63FAA	-0.373531	5.84e-05	-0.142153	0.202675	-0.130426	0.236999	-0.150953	0.178567
SRP057027	Lachnospiraceae bacterium 7 1 58FAA	-0.446783	9.95e-07	-0.442529	3.14e-05	-0.434145	3.69e-05	-0.446465	2.94e-05
SRP057027	Lactobacillus delbrueckii	0.321954	0.0006038	0.264769	0.0162236	0.178171	0.10491	0.299117	0.00667539
SRP057027	Odoribacter splanchnicus	-0.38951	2.6e-05	-0.18599	0.0943295	-0.359395	0.000786577	-0.411234	0.000136868
SRP057027	Oscillibacter spp.	-0.604852	2.6e-12	-0.469725	8.5e-06	-0.462584	9.42e-06	-0.477869	6.44e-06
SRP057027	Parabacteroides distasonis	-0.345203	0.000221306	-0.258154	0.0191994	-0.340453	0.00153079	-0.426032	7.33e-05
SRP057027	Parabacteroides merdae	-0.377719	4.74e-05	-0.372089	0.000577097	-0.445842	2.14e-05	-0.505407	1.49e-06
SRP057027	Parabacteroides spp.	-0.466432	2.81e-07	-0.123652	0.26839	-0.234368	0.0318875	-0.32114	0.00346471
SRP057027	Roseburia hominis	-0.469251	2.33e-07	-0.0482833	0.66664	-0.370508	0.000521978	-0.0106841	0.924581
SRP057027	Roseburia intestinalis	-0.438324	1.67e-06	0.005607	0.960127	-0.0574825	0.603502	0.0510473	0.650851
SRP057027	Roseburia inulinivorans	-0.332033	0.000394555	-0.151589	0.17399	-0.0639614	0.563248	0.00719167	0.949193
SRP057027	Ruminococcus bromii	-0.406893	1.03e-05	-0.0838146	0.454074	-0.128724	0.243226	-0.152099	0.175253
SRP057027	Ruminococcus lactaris	-0.344116	0.00023235	-0.158731	0.154344	-0.180526	0.100324	-0.0542636	0.63042
SRP057027	Ruminococcus obeum	-0.481429	1.01e-07	-0.280704	0.0106358	-0.451209	1.65e-05	-0.398312	0.00023076
SRP057027	Subdoligranulum spp.	-0.404496	1.17e-05	-0.355704	0.00103973	-0.360688	0.000750486	-0.388763	0.000334939
