# Supplementary material for: Host DNA contents in fecal metagenomics as a biomarker for intestinal diseases and effective treatment
Source: BMC Genomics. 2020 May 11;21:348. doi: 10.1186/s12864-020-6749-z (PMC7216530; doi:10.1186/s12864-020-6749-z)
Supplement: Supplementary file 7 — Additional file 7: Table S7. Differential species in the Control+Baseline group of CD (Adjusted P-value < 0.05). The column overlap = “1” means that the species were correlated with HDC (Spearman correlation P-value < 0.001, see Table S6). [file 12864_2020_6749_MOESM7_ESM.xlsx]

## Sheet: Table S7
Table S7. Differential species in the Control+Baseline group of CD (Adjusted P-value <0.05). The column overlap = "1" means that the species were correalted with HDC (Spearman correlation P-value < 0.001, see Table S6).
ProjectID	Species	P-value	Adjusted P-value	Median_baseline	Median_control	overlap
SRP057027	Ruminococcus callidus	3.01095e-09	4.4448e-07	0	0	0
SRP057027	Ruminococcus bromii	4.0778e-09	4.4448e-07	0	0.0012517	1
SRP057027	Clostridium leptum	1.22294e-08	8.49335e-07	0	0.0003107	1
SRP057027	Roseburia intestinalis	1.55841e-08	8.49335e-07	0	0.0014927	1
SRP057027	Eubacterium hallii	3.92033e-07	1.70926e-05	0	0.0020657	1
SRP057027	Roseburia hominis	6.34613e-07	2.30576e-05	0	0.0006914	1
SRP057027	Bacteroidales bacterium ph8	9.48868e-07	2.78199e-05	0	0.0006064	1
SRP057027	Eubacterium eligens	1.02091e-06	2.78199e-05	0	0.0030593	1
SRP057027	Akkermansia muciniphila	3.53666e-06	8.56657e-05	0	0.0006563	1
SRP057027	Eubacterium rectale	4.28933e-06	9.35073e-05	0	0.0222626	1
SRP057027	Eubacterium siraeum	1.23817e-05	0.000245383	0	0.0002677	1
SRP057027	Ruminococcus lactaris	2.61033e-05	0.00047421	0	0	1
SRP057027	Ruminococcus obeum	3.36947e-05	0.000565035	0	0.0016491	1
SRP057027	Coprococcus catus	6.05366e-05	0.000893672	0	0.0001237	1
SRP057027	Escherichia coli	6.14912e-05	0.000893672	0.002865	0	1
SRP057027	Eubacterium biforme	0.000159449	0.00217249	0	0	0
SRP057027	Coprococcus sp ART55 1	0.000193127	0.00247657	0	0	0
SRP057027	Subdoligranulum spp.	0.000213234	0.00247973	0.0080295	0.0319425	1
SRP057027	Eubacterium ventriosum	0.000216123	0.00247973	0	0.0004705	1
SRP057027	Escherichia spp.	0.00025934	0.00282681	0.0002698	0	0
SRP057027	Parabacteroides spp.	0.000525209	0.00521701	0	0.0016651	1
SRP057027	Roseburia inulinivorans	0.000526487	0.00521701	0	0.0005968	1
SRP057027	Alistipes putredinis	0.000607764	0.00576054	0	0.026723	1
SRP057027	Alistipes indistinctus	0.000650446	0.00590822	0	0	0
SRP057027	Bacteroides dorei	0.000726548	0.00632241	0	0.0013854	1
SRP057027	Alistipes shahii	0.000774658	0.00632241	0	0.0028786	1
SRP057027	Bifidobacterium bifidum	0.000783051	0.00632241	0	0	0
SRP057027	Eubacterium ramulus	0.00107191	0.00789529	0	0.0004087	1
SRP057027	Lachnospiraceae bacterium 5 1 63FAA	0.0010817	0.00789529	0	0.0007012	1
SRP057027	Bacteroides stercoris	0.00108651	0.00789529	0	0.0006546	0
SRP057027	Bifidobacterium catenulatum	0.00155861	0.0109204	0	0	0
SRP057027	Oscillibacter spp.	0.001603	0.0109204	1.31e-05	0.0013147	1
SRP057027	Anaerostipes hadrus	0.00309153	0.0204228	0	0.0003011	1
SRP057027	Odoribacter splanchnicus	0.00347961	0.0223105	0	0.0029759	1
SRP057027	Alistipes finegoldii	0.00386697	0.0240857	0	0.0005077	1
SRP057027	Clostridium bartlettii	0.00443087	0.0268314	0	0.0005699	0
SRP057027	Ruminococcus sp 5 1 39BFAA	0.0053984	0.0318068	0	0	0
SRP057027	Klebsiella pneumoniae	0.00643444	0.0361444	0	0	1
SRP057027	Dorea longicatena	0.00646621	0.0361444	0	0.0017617	0
SRP057027	Collinsella aerofaciens	0.0066337	0.0361537	0	0.0006217	0
SRP057027	Prevotella copri	0.00797103	0.0423825	0	0	0
SRP057027	Coprococcus comes	0.0084685	0.0439556	0	0.0008847	1
SRP057027	Odoribacter laneus	0.00920874	0.0460845	0	0	0
SRP057027	Bacteroides plebeius	0.00930146	0.0460845	0	0	0
SRP057027	Alistipes onderdonkii	0.00958011	0.0464103	0	0.0011107	1
SRP057027	Parabacteroides merdae	0.0104838	0.0496842	0	0.0171281	1
SRP057027	Megamonas hypermegale	0.010735	0.0497923	0	0	0
