# Supplementary material for: Host DNA contents in fecal metagenomics as a biomarker for intestinal diseases and effective treatment
Source: BMC Genomics. 2020 May 11;21:348. doi: 10.1186/s12864-020-6749-z (PMC7216530; doi:10.1186/s12864-020-6749-z)
Supplement: Supplementary file 8 — Additional file 8: Table S8. Pathways that correlated with HDCs in untreated patients and controls from CD project (P-value < 0.001). We calculated Spearman correlation between HDC and HDC-related pathways in each stage of patients and controls. [file 12864_2020_6749_MOESM8_ESM.xlsx]

## Sheet: Table S8
Table S8. Pathways that correlated with HDCs in untreated patients and controls from CD project (P-value < 0.001). We calculated Spearman correlation between HDC and HDC-related pathways in each stage of patients and controls.
Project	Abb of pathways	pathways	coef (Baseline+control)	P-value (Baseline+control)	coef (Week1)	P-value (Week1)	coef (Week4)	P-value (Week4)	coef (Week8)	P-value (Week8)
SRP057027	1CMET2-PWY	1CMET2-PWY: N10-formyl-tetrahydrofolate biosynthesis	-0.629652	1.72751e-13	-0.544634	1.22631e-07	-0.53281	1.81629e-07	-0.496257	2.46001e-06
SRP057027	ANAEROFRUCAT-PWY	ANAEROFRUCAT-PWY: homolactic fermentation	-0.472852	1.82666e-07	-0.330698	0.00240943	-0.207833	0.0578217	-0.365789	0.000784772
SRP057027	ANAGLYCOLYSIS-PWY	ANAGLYCOLYSIS-PWY: glycolysis III (from glucose)	-0.55342	3.60424e-10	-0.438408	3.79562e-05	-0.372207	0.000489623	-0.400068	0.000215215
SRP057027	ARO-PWY	ARO-PWY: chorismate biosynthesis I	-0.421558	4.50821e-06	-0.310577	0.00451414	-0.235522	0.0310302	-0.111508	0.321654
SRP057027	ASPASN-PWY	ASPASN-PWY: superpathway of L-aspartate and L-asparagine biosynthesis	-0.395493	1.90049e-05	-0.251917	0.022422	-0.181065	0.0992954	-0.319661	0.00362619
SRP057027	CALVIN-PWY	CALVIN-PWY: Calvin-Benson-Bassham cycle	-0.535167	1.70934e-09	-0.314184	0.00404607	-0.298639	0.005792	-0.2545	0.0218599
SRP057027	COA-PWY	COA-PWY: coenzyme A biosynthesis I	-0.420613	4.75975e-06	-0.240678	0.0293987	-0.150975	0.170424	-0.293819	0.00776073
SRP057027	COA-PWY-1	COA-PWY-1: coenzyme A biosynthesis II (mammalian)	-0.505458	1.78141e-08	-0.474814	6.57508e-06	-0.448445	1.88602e-05	-0.302283	0.00609294
SRP057027	COMPLETE-ARO-PWY	COMPLETE-ARO-PWY: superpathway of aromatic amino acid biosynthesis	-0.422622	4.24007e-06	-0.311578	0.00437958	-0.246416	0.0238484	-0.124878	0.26666
SRP057027	DENOVOPURINE2-PWY	DENOVOPURINE2-PWY: superpathway of purine nucleotides de novo biosynthesis II	-0.454973	5.92896e-07	-0.10808	0.333788	-0.209829	0.0554053	-0.174428	0.119372
SRP057027	DTDPRHAMSYN-PWY	DTDPRHAMSYN-PWY: dTDP-L-rhamnose biosynthesis I	-0.522028	4.95579e-09	-0.488038	3.30429e-06	-0.355835	0.000894248	-0.349929	0.00136333
SRP057027	GALACT-GLUCUROCAT-PWY	GALACT-GLUCUROCAT-PWY: superpathway of hexuronide and hexuronate degradation	-0.327891	0.000470777	-0.272254	0.0133439	-0.249544	0.0220687	-0.301673	0.00620147
SRP057027	GLUCUROCAT-PWY	GLUCUROCAT-PWY: superpathway of &beta;-D-glucuronide and D-glucuronate degradation	-0.337751	0.000307928	-0.279579	0.0109662	-0.21494	0.0495931	-0.273031	0.0136578
SRP057027	GLYCOGENSYNTH-PWY	GLYCOGENSYNTH-PWY: glycogen biosynthesis I (from ADP-D-Glucose)	-0.342594	0.000248672	0.153807	0.167703	0.0812218	0.462662	0.011135	0.921408
SRP057027	GLYCOLYSIS	GLYCOLYSIS: glycolysis I (from glucose 6-phosphate)	-0.370781	6.67861e-05	-0.413715	0.0001118	-0.142601	0.195665	-0.332405	0.0024305
SRP057027	HISDEG-PWY	HISDEG-PWY: L-histidine degradation I	-0.437974	1.70952e-06	-0.305489	0.00525615	-0.381639	0.000341034	-0.267164	0.0159042
SRP057027	HSERMETANA-PWY	HSERMETANA-PWY: L-methionine biosynthesis III	-0.447163	9.71301e-07	-0.376731	0.00048566	-0.350327	0.00108741	-0.431476	5.77965e-05
SRP057027	ILEUSYN-PWY	ILEUSYN-PWY: L-isoleucine biosynthesis I (from threonine)	-0.564146	1.38076e-10	-0.455674	1.69436e-05	-0.531413	1.98233e-07	-0.227173	0.0413972
SRP057027	NONMEVIPP-PWY	NONMEVIPP-PWY: methylerythritol phosphate pathway I	-0.631559	1.38778e-13	-0.544438	1.24169e-07	-0.516317	4.97684e-07	-0.307086	0.00529471
SRP057027	NONOXIPENT-PWY	NONOXIPENT-PWY: pentose phosphate pathway (non-oxidative branch)	-0.463945	3.3115e-07	-0.268394	0.0147682	-0.188502	0.0859433	-0.193315	0.0837834
SRP057027	PANTO-PWY	PANTO-PWY: phosphopantothenate biosynthesis I	-0.603507	2.98828e-12	-0.547684	1.00897e-07	-0.581117	6.81019e-09	-0.468936	1.00748e-05
SRP057027	PANTOSYN-PWY	PANTOSYN-PWY: pantothenate and coenzyme A biosynthesis I	-0.532346	2.15657e-09	-0.436578	4.12397e-05	-0.382908	0.000324568	-0.412672	0.000128967
SRP057027	PEPTIDOGLYCANSYN-PWY	PEPTIDOGLYCANSYN-PWY: peptidoglycan biosynthesis I (meso-diaminopimelate containing)	-0.564544	1.33166e-10	-0.498123	1.91731e-06	-0.466568	7.69963e-06	-0.321705	0.00340472
SRP057027	PHOSLIPSYN-PWY	PHOSLIPSYN-PWY: superpathway of phospholipid biosynthesis I (bacteria)	-0.321568	0.000613526	-0.258807	0.0188859	-0.132678	0.228931	-0.284033	0.0101781
SRP057027	PWY-1042	PWY-1042: glycolysis IV (plant cytosol)	-0.508785	1.38534e-08	-0.392823	0.000261781	-0.386157	0.000285674	-0.417187	0.000106818
SRP057027	PWY-1269	PWY-1269: CMP-3-deoxy-D-manno-octulosonate biosynthesis I	-0.45825	4.80178e-07	-0.393975	0.000250146	-0.392624	0.000220715	-0.514291	9.05401e-07
SRP057027	PWY-2942	PWY-2942: L-lysine biosynthesis III	-0.63181	1.35003e-13	-0.507047	1.16709e-06	-0.520168	3.95165e-07	-0.435624	4.81057e-05
SRP057027	PWY-3841	PWY-3841: folate transformations II	-0.591188	1.04876e-11	-0.485017	3.87656e-06	-0.480459	3.74023e-06	-0.422631	8.48047e-05
SRP057027	PWY-4242	PWY-4242: pantothenate and coenzyme A biosynthesis III	-0.369058	7.26295e-05	-0.251102	0.0228752	-0.162707	0.139204	-0.336982	0.00209649
SRP057027	PWY-5097	PWY-5097: L-lysine biosynthesis VI	-0.61523	8.59757e-13	-0.516355	6.8493e-07	-0.497246	1.49688e-06	-0.339631	0.00192266
SRP057027	PWY-5484	PWY-5484: glycolysis II (from fructose 6-phosphate)	-0.390095	2.5226e-05	-0.428696	5.86354e-05	-0.172592	0.116431	-0.381241	0.000445681
SRP057027	PWY-5659	PWY-5659: GDP-mannose biosynthesis	-0.550066	4.83126e-10	-0.48681	3.52664e-06	-0.431589	4.15038e-05	-0.345435	0.00158625
SRP057027	PWY-5667	PWY-5667: CDP-diacylglycerol biosynthesis I	-0.57497	5.0614e-11	-0.472527	7.38469e-06	-0.510651	6.95128e-07	-0.410639	0.000140263
SRP057027	PWY-5686	PWY-5686: UMP biosynthesis	-0.600168	4.22218e-12	-0.513403	8.12446e-07	-0.543509	9.17338e-08	-0.371724	0.000633567
SRP057027	PWY-5695	PWY-5695: urate biosynthesis/inosine 5'-phosphate degradation	-0.546916	6.34393e-10	-0.461742	1.26279e-05	-0.503544	1.04823e-06	-0.429113	6.4098e-05
SRP057027	PWY-5973	PWY-5973: cis-vaccenate biosynthesis	-0.603279	3.06022e-12	-0.482122	4.51138e-06	-0.452333	1.5629e-05	-0.477337	6.61488e-06
SRP057027	PWY-6121	PWY-6121: 5-aminoimidazole ribonucleotide biosynthesis I	-0.448393	8.99397e-07	-0.303191	0.00562529	-0.304147	0.00491199	-0.198374	0.0758478
SRP057027	PWY-6122	PWY-6122: 5-aminoimidazole ribonucleotide biosynthesis II	-0.423363	4.0623e-06	-0.250207	0.0233825	-0.23781	0.0293869	-0.19892	0.0750276
SRP057027	PWY-6123	PWY-6123: inosine-5'-phosphate biosynthesis I	-0.350302	0.000175694	-0.316938	0.00371825	-0.191661	0.0807216	-0.247439	0.0259408
SRP057027	PWY-6124	PWY-6124: inosine-5'-phosphate biosynthesis II	-0.32566	0.000517234	-0.260745	0.0179822	-0.153144	0.164292	-0.235469	0.0343329
SRP057027	PWY-6125	PWY-6125: superpathway of guanosine nucleotides de novo biosynthesis II	-0.443163	1.24483e-06	-0.220864	0.046152	-0.248965	0.0223895	-0.218904	0.0496001
SRP057027	PWY-6126	PWY-6126: superpathway of adenosine nucleotides de novo biosynthesis II	-0.458338	4.77459e-07	-0.232156	0.0358383	-0.270713	0.0127511	-0.154694	0.167918
SRP057027	PWY-6147	PWY-6147: 6-hydroxymethyl-dihydropterin diphosphate biosynthesis I	-0.35373	0.000150109	-0.174099	0.117747	-0.0939126	0.395488	-0.19591	0.0796346
SRP057027	PWY-6151	PWY-6151: S-adenosyl-L-methionine cycle I	-0.593373	8.42659e-12	-0.249543	0.0237647	-0.218306	0.0460472	-0.140992	0.209301
SRP057027	PWY-6163	PWY-6163: chorismate biosynthesis from 3-dehydroquinate	-0.453071	6.69381e-07	-0.33013	0.00245395	-0.240503	0.0275474	-0.111869	0.320078
SRP057027	PWY-6168	PWY-6168: flavin biosynthesis III (fungi)	-0.539713	1.17012e-09	-0.499211	1.80607e-06	-0.473578	5.36973e-06	-0.580107	1.38146e-08
SRP057027	PWY-6277	PWY-6277: superpathway of 5-aminoimidazole ribonucleotide biosynthesis	-0.423363	4.0623e-06	-0.250207	0.0233825	-0.23781	0.0293869	-0.19892	0.0750276
SRP057027	PWY-6317	PWY-6317: galactose degradation I (Leloir pathway)	-0.378576	4.54177e-05	-0.167868	0.131686	-0.0920888	0.404769	-0.0528063	0.639644
SRP057027	PWY-6385	PWY-6385: peptidoglycan biosynthesis III (mycobacteria)	-0.557621	2.48519e-10	-0.530875	2.88791e-07	-0.448388	1.89121e-05	-0.43183	5.6903e-05
SRP057027	PWY-6386	PWY-6386: UDP-N-acetylmuramoyl-pentapeptide biosynthesis II (lysine-containing)	-0.565013	1.27589e-10	-0.469846	8.45244e-06	-0.45215	1.57681e-05	-0.312044	0.00456931
SRP057027	PWY-6387	PWY-6387: UDP-N-acetylmuramoyl-pentapeptide biosynthesis I (meso-diaminopimelate containing)	-0.56186	1.69895e-10	-0.485737	3.73236e-06	-0.446865	2.03431e-05	-0.310187	0.00482997
SRP057027	PWY-6527	PWY-6527: stachyose degradation	-0.433206	2.27755e-06	-0.131197	0.24004	-0.191043	0.0817226	-0.199661	0.0739275
SRP057027	PWY-6545	PWY-6545: pyrimidine deoxyribonucleotides de novo biosynthesis III	-0.496982	3.34016e-08	-0.303928	0.00550446	-0.313889	0.00364209	-0.4633	1.32784e-05
SRP057027	PWY-6609	PWY-6609: adenine and adenosine salvage III	-0.358261	0.000121577	-0.317848	0.00361529	-0.168572	0.125318	-0.232206	0.0369808
SRP057027	PWY-6700	PWY-6700: queuosine biosynthesis	-0.655749	7.54952e-15	-0.534013	2.38333e-07	-0.490807	2.13916e-06	-0.43616	4.69697e-05
SRP057027	PWY-6703	PWY-6703: preQ0 biosynthesis	-0.660759	3.9968e-15	-0.573699	1.76062e-08	-0.543269	9.31708e-08	-0.473039	8.21465e-06
SRP057027	PWY-6737	PWY-6737: starch degradation V	-0.493682	4.24706e-08	-0.276723	0.0118455	-0.387696	0.000268792	-0.23842	0.0320776
SRP057027	PWY-6897	PWY-6897: thiamin salvage II	-0.495404	3.74796e-08	-0.470868	8.0296e-06	-0.394967	0.000200756	-0.421413	8.93275e-05
SRP057027	PWY-7111	PWY-7111: pyruvate fermentation to isobutanol (engineered)	-0.559065	2.18455e-10	-0.446961	2.55937e-05	-0.528564	2.36653e-07	-0.227534	0.0410662
SRP057027	PWY-7184	PWY-7184: pyrimidine deoxyribonucleotides de novo biosynthesis I	-0.349906	0.000178891	-0.112251	0.315356	-0.17661	0.10804	-0.219198	0.0492874
SRP057027	PWY-7187	PWY-7187: pyrimidine deoxyribonucleotides de novo biosynthesis II	-0.417553	5.66807e-06	-0.103174	0.356317	-0.178875	0.103522	-0.180274	0.107295
SRP057027	PWY-7208	PWY-7208: superpathway of pyrimidine nucleobases salvage	-0.373788	5.76202e-05	-0.0601069	0.591668	-0.235519	0.0310324	-0.186961	0.0946695
SRP057027	PWY-7219	PWY-7219: adenosine ribonucleotides de novo biosynthesis	-0.627266	2.26485e-13	-0.493989	2.40152e-06	-0.514673	5.48681e-07	-0.276152	0.0125792
SRP057027	PWY-7220	PWY-7220: adenosine deoxyribonucleotides de novo biosynthesis II	-0.365664	8.55664e-05	-0.148248	0.183786	-0.195322	0.0749898	-0.131632	0.241447
SRP057027	PWY-7221	PWY-7221: guanosine ribonucleotides de novo biosynthesis	-0.597872	5.34217e-12	-0.533236	2.49985e-07	-0.475032	4.97776e-06	-0.302817	0.00599909
SRP057027	PWY-7222	PWY-7222: guanosine deoxyribonucleotides de novo biosynthesis II	-0.365664	8.55664e-05	-0.148248	0.183786	-0.195322	0.0749898	-0.131632	0.241447
SRP057027	PWY-7228	PWY-7228: superpathway of guanosine nucleotides de novo biosynthesis I	-0.453098	6.6823e-07	-0.236454	0.0324569	-0.294527	0.00653717	-0.253807	0.0222349
SRP057027	PWY-7229	PWY-7229: superpathway of adenosine nucleotides de novo biosynthesis I	-0.484117	8.39934e-08	-0.262361	0.0172571	-0.301109	0.00538152	-0.172561	0.12344
SRP057027	PWY-724	PWY-724: superpathway of L-lysine, L-threonine and L-methionine biosynthesis II	-0.484845	7.98015e-08	-0.406515	0.000150846	-0.322534	0.00276996	-0.233653	0.0357862
SRP057027	PWY-7282	PWY-7282: 4-amino-2-methyl-5-phosphomethylpyrimidine biosynthesis (yeast)	-0.513816	9.42317e-09	-0.448933	2.33355e-05	-0.291379	0.00716375	-0.354441	0.00116846
SRP057027	PWY-7357	PWY-7357: thiamin formation from pyrithiamine and oxythiamine (yeast)	-0.355493	0.000138338	-0.245778	0.0260339	-0.117303	0.287933	-0.112138	0.318907
SRP057027	PWY-7539	PWY-7539: 6-hydroxymethyl-dihydropterin diphosphate biosynthesis III (Chlamydia)	-0.406105	1.07338e-05	-0.207506	0.0613986	-0.157803	0.15168	-0.274578	0.0131134
SRP057027	PWY-7663	PWY-7663: gondoate biosynthesis (anaerobic)	-0.580575	2.96656e-11	-0.473349	7.08362e-06	-0.431901	4.09183e-05	-0.502066	1.79387e-06
SRP057027	PWY0-1296	PWY0-1296: purine ribonucleosides degradation	-0.405041	1.13763e-05	-0.0127026	0.90982	-0.11738	0.287617	-0.0778247	0.489827
SRP057027	PWY0-1319	PWY0-1319: CDP-diacylglycerol biosynthesis II	-0.574456	5.31282e-11	-0.47281	7.27967e-06	-0.511117	6.76447e-07	-0.411046	0.000137934
SRP057027	PWY0-166	PWY0-166: superpathway of pyrimidine deoxyribonucleotides de novo biosynthesis (E. coli)	-0.36097	0.000107019	-0.146202	0.189979	-0.21132	0.0536546	-0.239371	0.0313777
SRP057027	PWY0-845	PWY0-845: superpathway of pyridoxal 5'-phosphate biosynthesis and salvage	-0.558783	2.24034e-10	-0.481674	4.61777e-06	-0.482607	3.33562e-06	-0.542228	1.71007e-07
SRP057027	PWY4FS-7	PWY4FS-7: phosphatidylglycerol biosynthesis I (plastidic)	-0.343099	0.000243143	-0.190621	0.0862694	-0.0636743	0.565004	-0.218871	0.0496355
SRP057027	PWY4FS-8	PWY4FS-8: phosphatidylglycerol biosynthesis II (non-plastidic)	-0.347427	0.000200208	-0.190621	0.0862694	-0.0648895	0.557587	-0.221356	0.0470388
SRP057027	PWY66-422	PWY66-422: D-galactose degradation V (Leloir pathway)	-0.364492	9.05137e-05	-0.0898929	0.42189	-0.0845281	0.444584	-0.0154489	0.89112
SRP057027	PYRIDNUCSYN-PWY	PYRIDNUCSYN-PWY: NAD biosynthesis I (from aspartate)	-0.468046	2.52334e-07	-0.279223	0.0110726	-0.175767	0.10976	-0.331265	0.00252086
SRP057027	PYRIDOXSYN-PWY	PYRIDOXSYN-PWY: pyridoxal 5'-phosphate biosynthesis I	-0.56413	1.38279e-10	-0.491729	2.71286e-06	-0.495848	1.61852e-06	-0.570698	2.65872e-08
SRP057027	RHAMCAT-PWY	RHAMCAT-PWY: L-rhamnose degradation I	-0.483432	8.81278e-08	-0.405721	0.00015585	-0.327221	0.00237993	-0.41712	0.000107118
SRP057027	THISYNARA-PWY	THISYNARA-PWY: superpathway of thiamin diphosphate biosynthesis III (eukaryotes)	-0.51568	8.15638e-09	-0.383994	0.000368891	-0.152093	0.167242	-0.214139	0.0549051
SRP057027	TRNA-CHARGING-PWY	TRNA-CHARGING-PWY: tRNA charging	-0.634036	1.04361e-13	-0.346705	0.0014181	-0.474544	5.10616e-06	-0.28401	0.0101843
SRP057027	TRPSYN-PWY	TRPSYN-PWY: L-tryptophan biosynthesis	-0.35745	0.000126284	-0.177278	0.111088	-0.026558	0.810483	-0.0772671	0.492952
SRP057027	VALSYN-PWY	VALSYN-PWY: L-valine biosynthesis	-0.563997	1.39966e-10	-0.484444	3.99502e-06	-0.533019	1.79266e-07	-0.234238	0.0353128
