# Supplementary material for: Host DNA contents in fecal metagenomics as a biomarker for intestinal diseases and effective treatment
Source: BMC Genomics. 2020 May 11;21:348. doi: 10.1186/s12864-020-6749-z (PMC7216530; doi:10.1186/s12864-020-6749-z)
Supplement: Supplementary file 9 — Additional file 9: Table S9. Differential pathways in the Control+Baseline group of CD (Adjusted P-value < 0.05). The column overlap = “1” means that the pathways were correlated with HDC (Spearman correlation P-value < 0.001, see Table S8). [file 12864_2020_6749_MOESM9_ESM.xlsx]

## Sheet: Table S9
Table S9. Differential pathways in the Control+Baseline group of CD (Adjusted P-value <0.05). The column overlap = "1" means that the pathways were correalted with HDC (Spearman correlation P-value < 0.001, see Table S8).
Project	Abb of pathways	pathways	p-value	Adjusted P-value	overlap
SRP057027	GLYCOGENSYNTH-PWY	GLYCOGENSYNTH-PWY: glycogen biosynthesis I (from ADP-D-Glucose)	9.00339e-05	0.00253896	1
SRP057027	HEMESYN2-PWY	HEMESYN2-PWY: heme biosynthesis II (anaerobic)	2.67961e-05	0.00147034	0
SRP057027	PWY-6737	PWY-6737: starch degradation V	0.00237737	0.0478871	1
SRP057027	PWY0-1297	PWY0-1297: superpathway of purine deoxyribonucleosides degradation	4.17117e-05	0.00147034	0
SRP057027	PWY66-409	PWY66-409: superpathway of purine nucleotide salvage	3.7422e-05	0.00147034	0
SRP057027	PYRIDNUCSYN-PWY	PYRIDNUCSYN-PWY: NAD biosynthesis I (from aspartate)	0.000331888	0.00779937	1
SRP057027	TRNA-CHARGING-PWY	TRNA-CHARGING-PWY: tRNA charging	2.75264e-06	0.000388123	1
