# Supplementary material for: Host DNA contents in fecal metagenomics as a biomarker for intestinal diseases and effective treatment
Source: BMC Genomics. 2020 May 11;21:348. doi: 10.1186/s12864-020-6749-z (PMC7216530; doi:10.1186/s12864-020-6749-z)
Supplement: Supplementary file 11 — Additional file 11: Table S10. Overlapped features of the top 30 important features between CD and CRC. The columns “Importance_in_CRC” and “Importance_in_CD” mean the median importance scores of the top 30 features in the CRC models and CD models, respectively. The columns “ranking_in_CRC” and “ranking_in_CD” mean the importance degrees of the shared features in the CRC models and CD models separately. [file 12864_2020_6749_MOESM11_ESM.xlsx]

## Sheet: Table S10
Table S10. Overlapped features of the top 30 important features between CD and CRC. The columns "Importance_in_CRC" and "Importance_in_CD" mean the median importance scores of the top 30 features in the CRC models and CD models, respectively. The columns "ranking_in_CRC" and "ranking_in_CD" mean the importance degrees of the shared features in the CRC models and CD models separately.
Features	ranking_in_CRC	Importance_in_CRC	ranking_in_CD	Importance_in_CD
HDC	4	10.4787	1	6.70146
Eubacterium eligens	17	4.78376	14	3.27246
Roseburia intestinalis	25	3.02252	4	6.03714
Eubacterium hallii	26	3.02248	7	4.64944
Faecalibacterium prausnitzii	27	2.95455	15	3.19972
Streptococcus thermophilus	28	2.90787	18	2.78703
