# Supplementary material for: Host DNA contents in fecal metagenomics as a biomarker for intestinal diseases and effective treatment
Source: BMC Genomics. 2020 May 11;21:348. doi: 10.1186/s12864-020-6749-z (PMC7216530; doi:10.1186/s12864-020-6749-z)
Supplement: Supplementary file 15 — Additional file 15: Table S11. AUC of classifiers based on species/pathways profiles (SRP057027) when predicting treatment response of external dataset (PRJNA384246). Features column means which type of features used for constructing random forest model. [file 12864_2020_6749_MOESM15_ESM.xlsx]

## Sheet: Table S11
Table S11. AUC of classifiers based on species/pathways profiles (SRP057027) when predicting treatment response of external dataset (PRJNA384246). Features column means which type of features used for constructing random forest model.
Features	AUC
all species + HDC	0.551948
Dif-species + HDC	0.655844
HDC-related species + HDC	0.714286
all species	0.551948
Dif-species	0.581169
HDC-related species	0.714286
all pathways + HDC	0.571429
Dif-pathways + HDC	0.590909
HDC-related pathways + HDC	0.61039
all pathways	0.571429
Dif-pathways	0.577922
HDC-related pathways	0.597403
