# Supplementary material for: Host DNA contents in fecal metagenomics as a biomarker for intestinal diseases and effective treatment
Source: BMC Genomics. 2020 May 11;21:348. doi: 10.1186/s12864-020-6749-z (PMC7216530; doi:10.1186/s12864-020-6749-z)
Supplement: Supplementary file 17 — Additional file 17: Table S12. Characteristics of controls and CRC patients in seven CRC projects. [file 12864_2020_6749_MOESM17_ESM.xlsx]

## Sheet: Table S12
Table S12. Characteristics of controls and CRC patients in seven CRC projects.
	Gender					Age								BMI
	Control		CRC		P_valuea	mean±sd		median	Group					mean±sd		Group
CRC Project	Femal	Male	Femal	Male		Control	CRC		Control (<median)	Control (≥median)	CRC (<median)	CRC (≥median)	P_valueb	Control	CRC	lean (<25)	obese (25-30)	overweight (>30)	missing value	P_valuec
PRJDB4176	17 ( 42% )	23 ( 57% )	19 ( 48% )	21 ( 52% )	0.822384	63.62±12.36	59.05±12.83	64.5	16	24	24	16	0.0736383	22.9±2.44	22.36±2.72	62	18	NA	NA	0.789511
PRJEB10878	21 ( 39% )	33 ( 61% )	26 ( 35% )	48 ( 65% )	0.712443	61.76±5.67	66.04±10.6	64	27	27	30	44	0.287578	23.46±2.96	23.98±3.16	92	31	4	1	0.0810419
PRJEB12449	15 ( 29% )	37 ( 71% )	15 ( 29% )	37 ( 71% )	1	61.23±11.03	61.85±13.58	63	24	28	22	30	0.692939	25.34±4.28	24.89±4.25	59	27	15	3	0.722763
PRJEB27928	28 ( 47% )	32 ( 53% )	11 ( 50% )	11 ( 50% )	0.808139	57.57±11.08	66.55±10.6	60	33	27	4	18	0.00299177	24.88±3.2	25.33±4.93	43	30	9	NA	0.718132
PRJEB6070	33 ( 50% )	33 ( 50% )	37 ( 41% )	54 ( 59% )	0.259314	58.77±12.77	64.66±12.23	63	34	32	35	56	0.103801	24.72±3.19	26.04±4.49	67	72	14	4	0.189689
PRJEB7774	25 ( 41% )	36 ( 59% )	18 ( 39% )	28 ( 61% )	1	66.97±6.45	67.07±10.91	68	27	34	22	24	0.714142	27.61±3.77	26.5±3.53	36	47	24	NA	0.108883
PRJNA447983_cohort1	11 ( 46% )	13 ( 54% )	6 ( 21% )	23 ( 79% )	0.0766059	67.92±7.01	71.45±8.23	69	13	11	11	18	0.237217	25.32±3.51	25.71±4.14	24	22	4	3	1
NA: not applicable
mean±sd: Continuous variables (e.g. Age and BMI) reported as means and standard deviations (sd).
P_valuea: Unadjusted P values from fisher exact test comparing proportions of gender between patients with CRC and controls.
P_valueb: Unadjusted P values from fisher exact test for testing relationship between age category and disease category. Red indicates the correlation was significant.
P_valuec: Unadjusted P values from fisher exact test for testing relationship between BMI category and disease category.
