# Supplementary material for: Host DNA contents in fecal metagenomics as a biomarker for intestinal diseases and effective treatment
Source: BMC Genomics. 2020 May 11;21:348. doi: 10.1186/s12864-020-6749-z (PMC7216530; doi:10.1186/s12864-020-6749-z)
Supplement: Supplementary file 18 — Additional file 18: Table S13. Generalized linear model based on the samples from PRJEB27928 to identify the significant predictors associated with CRC. [file 12864_2020_6749_MOESM18_ESM.xlsx]

## Sheet: Table S13
Table S13. Generalized linear model based on the samples from PRJEB27928 to identify the significant predictors associated with CRC.
	coefficients	standard deviations	z.value	P_value
(Intercept)	-1.49994	1.01271	-1.48111	0.138578
age.group_Low	-1.3422	0.712025	-1.88504	0.0594246
Gender_male	-0.0495249	0.654419	-0.0756776	0.939676
bmi.group_Low	-0.580388	0.989374	-0.586621	0.557458
bmi.group_Median	0.167296	0.980733	0.170583	0.864552
HDC	857.515	283.719	3.02242	0.00250766
fomula: glm(Group ~ age.group + bmi.group + Gender + HDC, family = binomial, data = y)
*Predictors with P_value below 0.05 were significantly associated with the responses.
