# Supplementary material for: Host DNA contents in fecal metagenomics as a biomarker for intestinal diseases and effective treatment
Source: BMC Genomics. 2020 May 11;21:348. doi: 10.1186/s12864-020-6749-z (PMC7216530; doi:10.1186/s12864-020-6749-z)
Supplement: Supplementary file 19 — Additional file 19: Table S14. The contribution of each dataset on identification of HDC-related species and HDC-related pathways. The column “count_HDCrelated_species” and “count_HDCrelated_pathways” mean the count of identified HDC-related species and HDC-related pathways respectively in the corresponding dataset. [file 12864_2020_6749_MOESM19_ESM.xlsx]

## Sheet: Table S14
Tables S14. The contribution of each dataset on identification of HDC-related species and HDC-related pathways. The column "count_HDCrelated_species" and "count_HDCrelated_pathways" mean the count of identified HDC-related species and HDC-related pathways respectively in the corresponding dataset.
CRC Project	Country	count_HDCrelated_species	count_HDCrelated_pathways
PRJDB4176	JAN	1	0
PRJEB10878	CHI	19	15
PRJEB12449	USA	5	4
PRJEB27928	GER	15	8
PRJEB6070	GER & FRA	14	32
PRJEB7774	AUT	9	26
PRJNA447983_cohort1	ITA	10	7
